# Supplementary material for: Ethyl 3-(3-eth­oxy-2-hydroxy­benzyl­idene)carbazate
Source: Acta Crystallogr Sect E Struct Rep Online. 2009 Oct 31;65(Pt 11):o2934. doi: 10.1107/S1600536809044626 (PMC2971398; doi:10.1107/S1600536809044626)
Supplement: Supplementary file 2 [file e-65-o2934-Isup2.hkl]

# 
# h,k,l, Fc-squared, Fo-squared, sigma(Fo-squared) and status flag 
# 
data_I
_shelx_title ' Y-3 in P2(1)2(1)2(1)' 
_shelx_refln_list_code          4 
_shelx_F_calc_maximum      116.83 
_exptl_crystal_F_000       536.00 
_reflns_d_resolution_high  0.7701 
 
loop_ 
 _symmetry_equiv_pos_as_xyz 
 'x, y, z' 
 '-x+1/2, -y, z+1/2' 
 '-x, y+1/2, -z+1/2' 
 'x+1/2, -y+1/2, -z' 
 
_cell_length_a     7.1140 
_cell_length_b     9.6010 
_cell_length_c    18.5700 
_cell_angle_alpha  90.000 
_cell_angle_beta   90.000 
_cell_angle_gamma  90.000 
 
_shelx_F_squared_multiplier     1.000 
 
loop_ 
 _refln_index_h 
 _refln_index_k 
 _refln_index_l 
 _refln_F_squared_calc 
 _refln_F_squared_meas 
 _refln_F_squared_sigma 
 _refln_observed_status 
   2   0   0     2839.56     2629.18    126.60 o 
   4   0   0      696.07      664.94     23.50 o 
   6   0   0      169.43      174.57      3.93 o 
   8   0   0      123.87      121.13      5.24 o 
   1   1   0      823.02      895.03     15.58 o 
   2   1   0      374.54      357.84      7.31 o 
   3   1   0      222.17      230.68      3.78 o 
   4   1   0     1219.91     1251.61     26.88 o 
   5   1   0       11.83       12.27      0.42 o 
   6   1   0      140.78      131.90      3.32 o 
   7   1   0      548.07      541.11     10.59 o 
   8   1   0        0.02        0.27      0.32 o 
   9   1   0        0.93        0.33      0.84 o 
   0   2   0     8729.40     6986.54    551.10 o 
   1   2   0        9.82        7.51      0.25 o 
   2   2   0      521.17      531.73      8.26 o 
   3   2   0        9.01        6.48      0.34 o 
   4   2   0        7.48        8.99      0.48 o 
   5   2   0        2.58        3.78      0.32 o 
   6   2   0      150.70      151.33      3.58 o 
   7   2   0        8.96        8.24      0.52 o 
   8   2   0        1.59        1.94      0.39 o 
   9   2   0        0.02        1.09      1.05 o 
   1   3   0      325.98      298.28      4.46 o 
   2   3   0      465.52      469.54      7.19 o 
   3   3   0       46.02       48.68      1.11 o 
   4   3   0       64.01       70.69      1.36 o 
   5   3   0      319.36      313.25      5.41 o 
   6   3   0       11.90       13.73      0.83 o 
   7   3   0       55.69       53.88      1.54 o 
   8   3   0        8.03        5.98      0.66 o 
   0   4   0     1531.26     1565.90     61.78 o 
   1   4   0       75.72       66.94      1.28 o 
   2   4   0        0.66        1.43      0.24 o 
   3   4   0       25.84       31.58      0.81 o 
   4   4   0       38.07       36.02      0.85 o 
   5   4   0        6.70        4.50      0.40 o 
   6   4   0       54.38       54.81      1.36 o 
   7   4   0        0.72        0.33      0.27 o 
   8   4   0        3.66        2.97      1.00 o 
   1   5   0      581.65      612.54     13.07 o 
   2   5   0       14.07       22.51      1.27 o 
   3   5   0        0.34        0.46      0.23 o 
   4   5   0      194.20      196.59      3.57 o 
   5   5   0       25.77       22.79      0.71 o 
   6   5   0       79.16       70.27      1.89 o 
   7   5   0        6.43        5.39      0.51 o 
   8   5   0        8.74       11.59      1.13 o 
   0   6   0      876.70      976.89     34.69 o 
   1   6   0      185.01      198.33      3.77 o 
   2   6   0       28.97       30.21      1.01 o 
   3   6   0       21.46       19.09      0.78 o 
   4   6   0       51.53       50.10      1.45 o 
   5   6   0       19.99       17.88      0.86 o 
   6   6   0        3.02        4.71      0.52 o 
   7   6   0       13.23       12.49      1.08 o 
   8   6   0        2.44        3.52      1.13 o 
   1   7   0       33.98       35.52      1.30 o 
   2   7   0      478.11      451.37     11.00 o 
   3   7   0       19.99       24.62      2.85 o 
   4   7   0      459.28      469.74     11.55 o 
   5   7   0       31.92       31.55      1.35 o 
   6   7   0        4.96        5.36      0.76 o 
   7   7   0        0.96        0.81      0.37 o 
   0   8   0       28.19       28.09      1.27 o 
   1   8   0       72.22       63.22      2.03 o 
   2   8   0      108.68      104.59      3.20 o 
   3   8   0        7.37       20.11      3.12 o 
   4   8   0        5.74        4.89      0.75 o 
   5   8   0       13.21       12.49      0.87 o 
   6   8   0        0.64        0.12      0.36 o 
   7   8   0        0.07        0.32      0.39 o 
   1   9   0        1.02        2.79      0.67 o 
   2   9   0       25.13       24.34      1.46 o 
   3   9   0       28.78       31.90      1.61 o 
   4   9   0       17.66       18.07      1.15 o 
   5   9   0        0.28        0.46      0.40 o 
   6   9   0       19.61       26.67      1.22 o 
   0  10   0       23.64       22.84      2.08 o 
   1  10   0      160.76      154.78      4.97 o 
   2  10   0        0.83        1.81      0.75 o 
   3  10   0        4.60        3.92      0.78 o 
   4  10   0        0.11        0.23      0.42 o 
   5  10   0       12.20       13.97      1.29 o 
   1  11   0      114.68      113.35      3.74 o 
   2  11   0        0.99        2.06      0.75 o 
   3  11   0        4.84        4.08      1.29 o 
   4  11   0        0.21       -0.17      0.46 o 
   0  12   0       27.86       33.16      3.30 o 
   1  12   0       17.19       18.27      1.74 o 
   2  12   0        0.23       -0.33      0.62 o 
   1   0   1        8.73        6.49      0.34 o 
   2   0   1     2209.56     2128.86     59.17 o 
   3   0   1       61.22       61.23      0.91 o 
   4   0   1       26.49       25.74      0.63 o 
   5   0   1       53.21       48.61      0.79 o 
   6   0   1      244.83      236.98      3.65 o 
   7   0   1       24.49       25.08      0.79 o 
   8   0   1        1.78        1.01      0.39 o 
   9   0   1        3.84        3.57      1.11 o 
  -9   1   1        0.51       -0.10      0.92 o 
  -8   1   1        8.20        7.92      0.59 o 
  -7   1   1       58.79       56.21      1.67 o 
  -6   1   1       38.67       40.42      1.41 o 
  -5   1   1       34.72       37.93      1.22 o 
  -4   1   1       78.81       77.02      1.26 o 
  -3   1   1      181.28      182.19      2.15 o 
  -2   1   1       33.19       30.99      0.50 o 
  -1   1   1     2034.21     1945.22     55.42 o 
   1   1   1     2034.02     1946.83     44.92 o 
   2   1   1       33.24       31.58      0.48 o 
   3   1   1      181.30      185.52      3.54 o 
   4   1   1       78.89       75.86      2.47 o 
   5   1   1       34.77       41.81      2.05 o 
   6   1   1       38.67       39.82      1.00 o 
   7   1   1       58.71       57.66      1.41 o 
   8   1   1        8.21        8.49      0.53 o 
   9   1   1        0.51        1.33      0.80 o 
  -9   2   1        1.91        2.62      1.09 o 
  -8   2   1        7.39        6.44      0.90 o 
  -7   2   1       56.54       57.50      1.24 o 
  -6   2   1       43.78       40.42      1.01 o 
  -5   2   1       70.37       73.27      1.64 o 
  -4   2   1      516.99      565.39     10.58 o 
  -3   2   1     1186.61     1341.76     31.02 o 
  -2   2   1      576.25      552.63      9.93 o 
  -1   2   1     2669.02     2553.77     85.08 o 
   0   2   1     2385.82     2361.67     75.03 o 
   1   2   1     2670.27     2546.60     84.55 o 
   2   2   1      577.15      559.38      7.98 o 
   3   2   1     1186.65     1319.08     28.23 o 
   4   2   1      517.24      551.38     10.34 o 
   5   2   1       70.31       72.02      1.40 o 
   6   2   1       43.81       44.46      1.78 o 
   7   2   1       56.58       52.01      1.63 o 
   8   2   1        7.40        6.58      0.54 o 
   9   2   1        1.90        1.22      1.31 o 
  -8   3   1       31.36       32.99      1.36 o 
  -7   3   1        6.72        5.46      0.36 o 
  -6   3   1        4.05        3.78      0.26 o 
  -5   3   1       84.55       78.56      1.43 o 
  -4   3   1      611.71      659.15     18.68 o 
  -3   3   1     1503.03     1652.66     43.25 o 
  -2   3   1      230.64      224.36      2.93 o 
  -1   3   1       43.81       32.00      0.58 o 
   0   3   1     1307.05     1371.01     34.89 o 
   1   3   1       43.69       31.25      0.62 o 
   2   3   1      230.08      225.04      2.94 o 
   3   3   1     1504.69     1606.62     41.85 o 
   4   3   1      611.79      639.38     11.09 o 
   5   3   1       84.58       78.76      1.54 o 
   6   3   1        4.07        3.49      0.37 o 
   7   3   1        6.75        6.76      0.48 o 
   8   3   1       31.41       31.06      1.31 o 
  -8   4   1        9.51        8.12      1.48 o 
  -7   4   1        9.36        7.19      0.41 o 
  -6   4   1        1.77        1.64      0.36 o 
  -5   4   1       72.66       72.07      1.91 o 
  -4   4   1      264.77      271.51      4.39 o 
  -3   4   1      362.21      394.59      6.59 o 
  -2   4   1      215.49      212.38      4.04 o 
  -1   4   1      219.68      220.26      3.54 o 
   0   4   1      459.65      460.16      8.52 o 
   1   4   1      219.67      213.97      3.41 o 
   2   4   1      215.67      214.27      3.40 o 
   3   4   1      362.37      395.96      6.45 o 
   4   4   1      264.63      274.84      4.96 o 
   5   4   1       72.70       74.23      1.69 o 
   6   4   1        1.79        1.65      0.35 o 
   7   4   1        9.34        8.59      0.66 o 
   8   4   1        9.51        9.43      0.96 o 
  -8   5   1        5.90        6.26      0.92 o 
  -7   5   1        1.46        1.53      0.38 o 
  -6   5   1       53.77       51.91      1.66 o 
  -5   5   1       56.80       54.46      1.31 o 
  -4   5   1      105.09      107.70      2.07 o 
  -3   5   1      153.20      141.51      2.82 o 
  -2   5   1      322.18      323.72      5.85 o 
  -1   5   1      654.63      674.12     14.62 o 
   0   5   1      577.14      623.04     13.12 o 
   1   5   1      654.32      662.40     14.36 o 
   2   5   1      322.35      325.94      5.84 o 
   3   5   1      153.22      146.28      2.26 o 
   4   5   1      104.96      107.94      2.02 o 
   5   5   1       56.62       53.32      1.27 o 
   6   5   1       53.58       50.71      1.55 o 
   7   5   1        1.48        1.76      0.40 o 
   8   5   1        5.90        5.36      0.85 o 
  -8   6   1        1.80        3.91      0.62 o 
  -7   6   1        1.27        0.77      0.35 o 
  -6   6   1       37.31       34.38      1.14 o 
  -5   6   1       99.09      100.60      2.30 o 
  -4   6   1       52.17       54.13      1.46 o 
  -3   6   1      212.12      208.67      3.80 o 
  -2   6   1      174.26      167.54      3.46 o 
  -1   6   1       91.16       89.44      1.92 o 
   0   6   1      123.08      126.01      2.67 o 
   1   6   1       91.19       85.86      1.88 o 
   2   6   1      173.92      166.74      3.27 o 
   3   6   1      212.08      206.76      4.19 o 
   4   6   1       52.06       53.89      1.39 o 
   5   6   1       99.04       99.43      2.66 o 
   6   6   1       37.35       31.52      1.15 o 
   7   6   1        1.25        0.64      0.33 o 
   8   6   1        1.80        1.20      1.37 o 
  -7   7   1        9.83        9.74      1.10 o 
  -6   7   1       15.89       15.34      0.85 o 
  -5   7   1       37.72       41.71      1.54 o 
  -4   7   1      427.40      429.98     10.16 o 
  -3   7   1      347.06      336.35      6.84 o 
  -2   7   1      252.01      265.64      6.51 o 
  -1   7   1      193.09      186.26      3.99 o 
   0   7   1        1.68        2.51      0.43 o 
   1   7   1      193.39      188.41      4.01 o 
   2   7   1      251.71      271.45      6.52 o 
   3   7   1      346.88      327.74      7.88 o 
   4   7   1      427.39      423.40      9.84 o 
   5   7   1       37.82       42.87      1.62 o 
   6   7   1       15.97       13.91      0.85 o 
   7   7   1        9.83       10.82      0.78 o 
  -7   8   1        9.57        8.42      0.81 o 
  -6   8   1        2.81        2.30      0.52 o 
  -5   8   1       16.32       16.85      0.94 o 
  -4   8   1      170.94      178.00      4.39 o 
  -3   8   1      347.98      362.01      9.40 o 
  -2   8   1       80.79       83.56      2.79 o 
  -1   8   1       94.29       94.83      2.67 o 
   0   8   1       57.85       54.07      1.71 o 
   1   8   1       94.26       95.06      2.99 o 
   2   8   1       80.86       82.23      2.43 o 
   3   8   1      347.82      362.45      9.33 o 
   4   8   1      170.82      176.64      4.28 o 
   5   8   1       16.21       16.90      0.98 o 
   6   8   1        2.82        2.44      0.53 o 
   7   8   1        9.55        7.58      0.79 o 
  -6   9   1        3.17        2.47      0.55 o 
  -5   9   1       20.13       20.65      1.20 o 
  -4   9   1       59.46       61.30      2.00 o 
  -3   9   1       45.36       48.09      1.99 o 
  -2   9   1       60.47       62.99      2.42 o 
  -1   9   1       95.35       89.68      3.05 o 
   0   9   1        3.27        3.35      0.65 o 
   1   9   1       95.25       87.28      2.85 o 
   2   9   1       60.69       63.82      2.89 o 
   3   9   1       45.51       48.07      1.97 o 
   4   9   1       59.40       58.76      1.96 o 
   5   9   1       20.07       20.92      1.08 o 
   6   9   1        3.17        2.58      0.53 o 
  -5  10   1       40.48       42.17      1.92 o 
  -4  10   1       38.25       43.61      1.87 o 
  -3  10   1        7.35        8.22      1.04 o 
  -2  10   1       54.69       57.28      2.23 o 
  -1  10   1       68.09       71.37      2.97 o 
   0  10   1       28.20       27.06      1.60 o 
   1  10   1       68.09       71.85      2.97 o 
   2  10   1       54.71       58.17      2.56 o 
   3  10   1        7.38        8.23      0.96 o 
   4  10   1       38.22       42.74      1.75 o 
   5  10   1       40.52       42.22      1.79 o 
  -4  11   1        0.50        1.38      0.54 o 
  -3  11   1       14.23       13.52      1.31 o 
  -2  11   1        6.64        8.32      1.06 o 
  -1  11   1        1.24        2.29      0.86 o 
   0  11   1        1.89        2.43      0.79 o 
   1  11   1        1.22        2.78      0.86 o 
   2  11   1        6.59        7.10      1.07 o 
   3  11   1       14.17       15.38      2.01 o 
   4  11   1        0.49        0.49      0.53 o 
  -2  12   1        3.05        4.61      1.06 o 
  -1  12   1        6.83        7.95      1.10 o 
   0  12   1       29.49       34.22      2.27 o 
   1  12   1        6.83        8.30      1.28 o 
   2  12   1        3.03        3.40      0.99 o 
   1   0   2      597.54      605.28     22.93 o 
   2   0   2     2860.15     2821.09     99.84 o 
   3   0   2      265.07      247.02      5.35 o 
   4   0   2       13.64       10.86      0.93 o 
   5   0   2        1.25        1.12      0.15 o 
   6   0   2      309.46      307.24      5.04 o 
   7   0   2      167.47      170.02      3.00 o 
   8   0   2        2.56        3.33      0.43 o 
   9   0   2        0.54        0.97      0.82 o 
  -9   1   2        1.27        2.66      0.94 o 
  -8   1   2       13.93       15.07      0.81 o 
  -7   1   2      303.34      309.42     12.25 o 
  -6   1   2       80.49       75.93      2.27 o 
  -5   1   2        5.73        6.11      0.28 o 
  -4   1   2      128.36      141.36      4.31 o 
  -3   1   2       89.97       85.58      3.68 o 
  -2   1   2      740.01      779.90     21.37 o 
  -1   1   2     1124.04     1194.54     27.35 o 
   0   1   2      121.76      128.22      5.84 o 
   1   1   2     1124.14     1179.14     21.67 o 
   2   1   2      739.65      745.43     13.59 o 
   3   1   2       89.74       89.28      1.44 o 
   4   1   2      128.28      144.76      2.43 o 
   5   1   2        5.75        6.53      0.36 o 
   6   1   2       80.22       80.26      1.48 o 
   7   1   2      303.24      295.27      5.22 o 
   8   1   2       13.88       14.22      1.30 o 
   9   1   2        1.27        1.33      0.95 o 
  -9   2   2        0.29        0.74      0.79 o 
  -8   2   2        6.23        6.10      1.28 o 
  -7   2   2       11.19       10.29      1.05 o 
  -6   2   2       17.03       16.68      0.41 o 
  -5   2   2       28.94       28.45      0.60 o 
  -4   2   2      657.74      707.42     15.95 o 
  -3   2   2      744.03      747.12     14.87 o 
  -2   2   2      387.64      374.05      6.06 o 
  -1   2   2      896.55      890.06     18.34 o 
   0   2   2     3646.90     3302.99    125.35 o 
   1   2   2      897.66      880.97     18.08 o 
   2   2   2      388.39      369.51      4.62 o 
   3   2   2      745.11      742.98     12.61 o 
   4   2   2      658.01      695.60     13.57 o 
   5   2   2       28.87       28.27      0.73 o 
   6   2   2       17.14       18.70      0.97 o 
   7   2   2       11.15       12.06      0.57 o 
   8   2   2        6.22        4.11      0.49 o 
   9   2   2        0.29       -0.26      1.05 o 
  -8   3   2        4.74        3.85      0.55 o 
  -7   3   2       62.99       66.36      1.57 o 
  -6   3   2       13.17       14.03      0.58 o 
  -5   3   2       26.68       24.39      0.71 o 
  -4   3   2       57.90       72.42      1.93 o 
  -3   3   2     1647.68     1778.87     49.40 o 
  -2   3   2      438.55      417.70     11.59 o 
  -1   3   2     1214.35     1183.65     28.46 o 
   0   3   2        1.11        0.96      0.20 o 
   1   3   2     1213.87     1188.05     28.53 o 
   2   3   2      438.56      433.33      6.32 o 
   3   3   2     1648.34     1861.18     50.36 o 
   4   3   2       58.09       71.19      1.12 o 
   5   3   2       26.63       25.81      0.71 o 
   6   3   2       13.14       12.36      0.72 o 
   7   3   2       63.14       61.49      1.39 o 
   8   3   2        4.72        3.95      0.42 o 
  -8   4   2       13.86       12.73      1.39 o 
  -7   4   2        2.21        1.50      0.24 o 
  -6   4   2        7.99        7.57      0.57 o 
  -5   4   2       37.47       36.21      0.87 o 
  -4   4   2       45.71       50.08      1.78 o 
  -3   4   2      128.74      132.45      2.08 o 
  -2   4   2        0.94        0.64      0.21 o 
  -1   4   2      998.25     1008.11     23.70 o 
   0   4   2     2199.49     2317.23     77.62 o 
   1   4   2      998.49      995.51     23.36 o 
   2   4   2        0.95        0.45      0.24 o 
   3   4   2      129.05      133.10      1.93 o 
   4   4   2       45.48       49.82      1.19 o 
   5   4   2       37.52       35.49      0.87 o 
   6   4   2        8.01        7.05      0.70 o 
   7   4   2        2.20        1.52      0.43 o 
   8   4   2       13.90       12.41      1.10 o 
  -8   5   2       13.06       11.78      1.78 o 
  -7   5   2       34.83       32.15      1.48 o 
  -6   5   2       27.74       22.88      1.00 o 
  -5   5   2       47.31       41.09      1.12 o 
  -4   5   2      124.13      118.40      2.12 o 
  -3   5   2        8.85       13.79      0.67 o 
  -2   5   2      199.23      194.64      3.42 o 
  -1   5   2       80.16       81.89      1.83 o 
   0   5   2      406.38      372.68      7.04 o 
   1   5   2       80.26       81.90      2.44 o 
   2   5   2      199.41      191.94      3.35 o 
   3   5   2        8.82       12.06      0.66 o 
   4   5   2      124.05      120.23      2.13 o 
   5   5   2       47.35       41.13      1.24 o 
   6   5   2       27.65       24.76      1.12 o 
   7   5   2       34.83       36.13      1.08 o 
   8   5   2       13.10       12.86      0.94 o 
  -8   6   2        1.97        4.29      1.03 o 
  -7   6   2        3.39        3.07      0.69 o 
  -6   6   2        9.45        8.67      0.58 o 
  -5   6   2       75.39       69.21      1.89 o 
  -4   6   2        6.45        8.34      0.68 o 
  -3   6   2      182.37      179.45      3.46 o 
  -2   6   2       95.09       93.02      2.27 o 
  -1   6   2       58.86       63.75      1.61 o 
   0   6   2        0.11        1.47      0.35 o 
   1   6   2       58.82       65.80      1.62 o 
   2   6   2       95.28       89.38      2.55 o 
   3   6   2      182.44      182.42      3.38 o 
   4   6   2        6.46        8.32      0.56 o 
   5   6   2       75.39       68.69      1.67 o 
   6   6   2        9.45        8.49      0.57 o 
   7   6   2        3.37        2.87      0.48 o 
   8   6   2        1.96        2.44      0.79 o 
  -7   7   2        3.93        3.38      0.88 o 
  -6   7   2       20.29       18.94      0.87 o 
  -5   7   2      145.73      150.13      3.74 o 
  -4   7   2      107.13      117.82      4.07 o 
  -3   7   2      143.47      143.85      3.42 o 
  -2   7   2      297.96      298.14      6.98 o 
  -1   7   2       18.26       17.99      0.90 o 
   0   7   2       81.34       72.44      1.80 o 
   1   7   2       18.22       16.35      0.76 o 
   2   7   2      297.60      289.18      6.84 o 
   3   7   2      143.30      146.69      4.57 o 
   4   7   2      107.04      112.65      3.04 o 
   5   7   2      145.72      147.23      3.52 o 
   6   7   2       20.29       17.06      0.75 o 
   7   7   2        3.93        3.93      0.60 o 
  -7   8   2        5.41        4.83      1.08 o 
  -6   8   2        3.75        4.44      0.56 o 
  -5   8   2       35.16       35.29      1.38 o 
  -4   8   2        2.51        2.22      0.55 o 
  -3   8   2      125.16      131.70      3.24 o 
  -2   8   2      188.79      204.74      5.61 o 
  -1   8   2      107.90      110.89      3.08 o 
   0   8   2       10.00        6.46      0.68 o 
   1   8   2      107.94      111.41      3.09 o 
   2   8   2      188.40      205.23      5.29 o 
   3   8   2      125.18      133.21      4.14 o 
   4   8   2        2.54        2.48      0.60 o 
   5   8   2       35.18       34.58      1.28 o 
   6   8   2        3.73        5.21      0.57 o 
   7   8   2        5.44        5.27      0.71 o 
  -6   9   2       11.05       14.89      1.04 o 
  -5   9   2        7.66        8.30      0.90 o 
  -4   9   2        1.40        1.27      0.53 o 
  -3   9   2       46.89       47.70      1.60 o 
  -2   9   2      107.49      104.26      3.36 o 
  -1   9   2       38.27       35.70      1.87 o 
   0   9   2        6.89       19.98      1.32 o 
   1   9   2       38.23       35.42      1.81 o 
   2   9   2      107.52      110.20      3.41 o 
   3   9   2       46.81       48.06      1.98 o 
   4   9   2        1.41        1.35      0.50 o 
   5   9   2        7.71        8.16      0.82 o 
   6   9   2       11.09       13.79      1.20 o 
  -5  10   2        4.41        6.11      0.78 o 
  -4  10   2       15.59       14.23      1.11 o 
  -3  10   2       12.30       11.62      0.86 o 
  -2  10   2       31.64       33.63      2.13 o 
  -1  10   2       68.77       63.71      2.75 o 
   0  10   2        3.66        5.81      0.75 o 
   1  10   2       68.65       67.35      2.70 o 
   2  10   2       31.76       35.13      2.53 o 
   3  10   2       12.30       11.38      1.07 o 
   4  10   2       15.61       15.68      1.14 o 
   5  10   2        4.38        5.68      0.78 o 
  -4  11   2        5.97        5.72      0.85 o 
  -3  11   2        4.59        4.78      0.70 o 
  -2  11   2        5.92        5.97      0.98 o 
  -1  11   2       61.55       58.82      2.79 o 
   0  11   2       47.51       45.49      2.39 o 
   1  11   2       61.53       58.67      2.42 o 
   2  11   2        5.97        5.51      0.97 o 
   3  11   2        4.60        4.33      0.90 o 
   4  11   2        5.94        5.86      0.80 o 
  -2  12   2        9.56        8.67      1.31 o 
  -1  12   2        0.94        1.43      0.79 o 
   0  12   2        0.05        0.83      0.72 o 
   1  12   2        0.93        1.07      0.79 o 
   2  12   2        9.53       10.24      1.14 o 
   1   0   3     2270.42     2319.41     72.93 o 
   2   0   3      331.24      388.60      8.74 o 
   3   0   3        7.20        6.43      0.38 o 
   4   0   3      114.61      100.61      7.14 o 
   5   0   3       50.22       47.09      1.20 o 
   6   0   3      577.21      563.65     14.76 o 
   7   0   3      340.18      340.95      8.42 o 
   8   0   3       45.91       46.18      1.83 o 
   9   0   3        3.43        2.71      1.70 o 
  -9   1   3        1.05        0.83      0.78 o 
  -8   1   3        7.87        8.90      1.03 o 
  -7   1   3       47.57       48.51      2.06 o 
  -6   1   3       84.80       82.71      3.14 o 
  -5   1   3       64.68       65.18      2.16 o 
  -4   1   3       38.03       35.65      0.83 o 
  -3   1   3     1480.65     1597.34     40.99 o 
  -2   1   3      115.20      115.97      3.30 o 
  -1   1   3     5248.75     4897.06    227.75 o 
   0   1   3       15.80       14.14      0.32 o 
   1   1   3     5250.36     4868.23    201.55 o 
   2   1   3      115.00      111.96      1.74 o 
   3   1   3     1482.93     1607.18     51.98 o 
   4   1   3       38.23       35.96      0.77 o 
   5   1   3       64.66       64.70      1.87 o 
   6   1   3       84.88       77.62      3.48 o 
   7   1   3       47.62       49.16      0.99 o 
   8   1   3        7.86        5.99      0.64 o 
   9   1   3        1.06        0.83      0.82 o 
  -9   2   3        7.52        7.72      2.01 o 
  -8   2   3        0.85        1.20      0.38 o 
  -7   2   3        3.04        3.18      0.62 o 
  -6   2   3      101.77      104.53      4.42 o 
  -5   2   3       75.12       75.30      2.22 o 
  -4   2   3       49.12       52.44      1.29 o 
  -3   2   3      594.45      590.79     10.30 o 
  -2   2   3      416.02      403.37      6.71 o 
  -1   2   3      855.86      843.67     15.62 o 
   0   2   3        1.94        1.80      0.31 o 
   1   2   3      855.25      857.07     17.79 o 
   2   2   3      417.11      407.15      5.33 o 
   3   2   3      594.20      627.17     13.26 o 
   4   2   3       48.96       50.93      1.02 o 
   5   2   3       75.24       77.11      1.65 o 
   6   2   3      101.84      101.25      1.96 o 
   7   2   3        3.04        3.28      0.40 o 
   8   2   3        0.86        0.68      0.43 o 
   9   2   3        7.51        7.86      2.75 o 
  -8   3   3        6.15        6.32      0.96 o 
  -7   3   3       26.09       26.82      1.56 o 
  -6   3   3       34.00       33.45      2.08 o 
  -5   3   3        1.47        1.49      0.22 o 
  -4   3   3      430.89      435.64      8.60 o 
  -3   3   3       23.87       24.29      1.30 o 
  -2   3   3      578.49      581.00     10.03 o 
  -1   3   3       24.53       30.88      0.67 o 
   0   3   3     2331.25     2232.94     72.37 o 
   1   3   3       24.49       30.64      0.66 o 
   2   3   3      578.17      590.61     11.22 o 
   3   3   3       24.09       24.28      1.51 o 
   4   3   3      429.93      433.51      6.76 o 
   5   3   3        1.50        1.29      0.28 o 
   6   3   3       34.04       34.73      1.31 o 
   7   3   3       26.13       24.53      0.88 o 
   8   3   3        6.17        4.77      0.60 o 
  -8   4   3        5.49        3.36      1.33 o 
  -7   4   3       46.18       44.54      1.58 o 
  -6   4   3       28.99       28.84      1.05 o 
  -5   4   3       74.06       77.21      2.39 o 
  -4   4   3      421.26      420.30      8.02 o 
  -3   4   3       74.01       77.95      1.33 o 
  -2   4   3      232.10      232.80      3.30 o 
  -1   4   3      677.53      684.54     14.25 o 
   0   4   3      247.67      254.36      4.17 o 
   1   4   3      678.01      681.78     13.89 o 
   2   4   3      232.09      232.34      3.71 o 
   3   4   3       74.03       79.71      1.26 o 
   4   4   3      420.50      419.38      7.32 o 
   5   4   3       74.01       78.80      2.19 o 
   6   4   3       28.95       28.40      0.86 o 
   7   4   3       46.11       43.93      1.51 o 
   8   4   3        5.41        3.48      0.48 o 
  -8   5   3        5.43        3.93      0.90 o 
  -7   5   3       20.14       20.40      1.56 o 
  -6   5   3       43.71       42.80      1.16 o 
  -5   5   3       27.76       27.50      0.87 o 
  -4   5   3       11.08       10.91      0.57 o 
  -3   5   3      160.22      161.58      2.78 o 
  -2   5   3        4.39        4.19      0.43 o 
  -1   5   3      853.74      895.99     21.09 o 
   0   5   3        0.03        3.46      0.40 o 
   1   5   3      852.72      870.26     20.51 o 
   2   5   3        4.43        4.51      0.73 o 
   3   5   3      160.54      163.03      2.55 o 
   4   5   3       10.96       10.69      0.52 o 
   5   5   3       27.77       27.25      0.90 o 
   6   5   3       43.72       42.15      1.56 o 
   7   5   3       20.17       20.29      0.96 o 
   8   5   3        5.45        3.43      0.41 o 
  -8   6   3       11.46       12.71      1.02 o 
  -7   6   3       19.49       14.46      1.11 o 
  -6   6   3       13.47       13.34      0.68 o 
  -5   6   3       51.11       48.86      1.47 o 
  -4   6   3      153.30      164.07      3.41 o 
  -3   6   3      183.14      183.00      3.63 o 
  -2   6   3      508.87      498.96     10.73 o 
  -1   6   3      372.80      388.80      7.88 o 
   0   6   3      211.94      237.97      4.59 o 
   1   6   3      373.10      384.25      7.78 o 
   2   6   3      509.00      483.59     10.68 o 
   3   6   3      183.39      175.88      4.02 o 
   4   6   3      153.34      161.37      3.28 o 
   5   6   3       51.07       49.44      1.70 o 
   6   6   3       13.48       12.48      0.63 o 
   7   6   3       19.39       15.97      1.00 o 
   8   6   3       11.49       13.82      1.10 o 
  -7   7   3        5.02        4.06      0.93 o 
  -6   7   3        5.11        5.26      0.56 o 
  -5   7   3       43.37       44.70      1.70 o 
  -4   7   3      205.90      206.36      4.73 o 
  -3   7   3      328.89      321.05      7.74 o 
  -2   7   3      110.73      110.35      3.08 o 
  -1   7   3       62.51       62.39      1.78 o 
   0   7   3       19.96       20.47      0.94 o 
   1   7   3       62.38       60.81      1.75 o 
   2   7   3      110.85      112.06      4.42 o 
   3   7   3      329.46      319.37      7.34 o 
   4   7   3      205.92      201.94      4.39 o 
   5   7   3       43.54       43.62      1.48 o 
   6   7   3        5.10        5.07      0.48 o 
   7   7   3        5.01        5.51      0.68 o 
  -6   8   3        2.68        3.12      0.64 o 
  -5   8   3       34.59       34.94      1.51 o 
  -4   8   3      112.14      120.07      3.04 o 
  -3   8   3       75.49       82.32      2.25 o 
  -2   8   3       68.82       72.20      2.61 o 
  -1   8   3       97.93       95.09      2.83 o 
   0   8   3        6.42        6.56      0.70 o 
   1   8   3       98.03       94.71      2.78 o 
   2   8   3       68.95       74.07      3.32 o 
   3   8   3       75.46       80.61      2.60 o 
   4   8   3      112.15      117.09      2.97 o 
   5   8   3       34.58       36.05      1.42 o 
   6   8   3        2.68        2.68      0.43 o 
  -6   9   3        5.04        4.89      0.64 o 
  -5   9   3       69.81       74.95      2.50 o 
  -4   9   3       28.68       28.69      1.34 o 
  -3   9   3       24.74       24.31      1.15 o 
  -2   9   3       53.83       60.22      2.39 o 
  -1   9   3       83.05       80.94      2.45 o 
   0   9   3      281.00      264.45      7.00 o 
   1   9   3       82.96       80.02      2.78 o 
   2   9   3       53.89       57.61      2.34 o 
   3   9   3       24.76       24.94      1.40 o 
   4   9   3       28.57       28.76      1.30 o 
   5   9   3       69.76       71.50      2.27 o 
   6   9   3        5.04        6.96      0.95 o 
  -5  10   3        6.36        5.53      0.84 o 
  -4  10   3       16.47       18.86      1.28 o 
  -3  10   3       11.99       12.81      0.93 o 
  -2  10   3      130.83      132.04      4.37 o 
  -1  10   3       30.94       28.55      1.71 o 
   0  10   3       29.63       27.22      1.63 o 
   1  10   3       30.84       27.42      1.71 o 
   2  10   3      130.62      131.34      3.94 o 
   3  10   3       12.04       12.95      1.25 o 
   4  10   3       16.52       18.41      1.12 o 
   5  10   3        6.36        5.09      0.69 o 
  -4  11   3        0.24        0.13      0.52 o 
  -3  11   3       23.13       23.38      1.36 o 
  -2  11   3        6.02        7.90      1.12 o 
  -1  11   3        7.05        8.31      1.17 o 
   0  11   3       16.08       23.77      1.86 o 
   1  11   3        7.04        8.56      1.15 o 
   2  11   3        5.99        7.79      1.20 o 
   3  11   3       23.09       25.21      1.66 o 
   4  11   3        0.25        0.32      0.44 o 
  -2  12   3        8.71        8.16      1.27 o 
  -1  12   3        6.73        4.99      0.93 o 
   0  12   3        1.59        2.00      0.85 o 
   1  12   3        6.76        5.73      0.95 o 
   2  12   3        8.71        7.83      1.30 o 
   0   0   4     1209.15     1080.99     88.20 o 
   1   0   4     8298.29     6793.60    592.01 o 
   2   0   4      381.17      407.51     11.86 o 
   3   0   4       99.32       95.18      2.22 o 
   4   0   4       16.25       16.50      0.69 o 
   5   0   4      166.54      154.57      4.82 o 
   6   0   4      387.28      416.18     16.65 o 
   7   0   4        9.14        8.74      0.88 o 
   8   0   4       29.59       32.01      1.66 o 
   9   0   4        1.78        2.44      1.13 o 
  -9   1   4        4.63        3.48      0.57 o 
  -8   1   4       17.31       18.47      1.06 o 
  -7   1   4       38.38       38.12      1.61 o 
  -6   1   4      137.61      136.44      3.88 o 
  -5   1   4      320.38      327.66      7.15 o 
  -4   1   4      174.07      168.68      2.72 o 
  -3   1   4      349.84      388.14     14.09 o 
  -2   1   4      639.02      611.77     10.36 o 
  -1   1   4    13649.01    10954.57    709.34 o 
   0   1   4      305.73      323.64      4.85 o 
   1   1   4    13645.30    11041.93    710.63 o 
   2   1   4      639.19      655.78     29.19 o 
   3   1   4      349.42      382.93      7.91 o 
   4   1   4      174.10      167.41      5.96 o 
   5   1   4      319.75      327.57      5.56 o 
   6   1   4      137.39      138.12      2.45 o 
   7   1   4       38.43       41.33      1.49 o 
   8   1   4       17.31       15.57      1.10 o 
   9   1   4        4.62        5.23      1.15 o 
  -8   2   4        4.14        4.79      0.55 o 
  -7   2   4       26.85       25.42      1.41 o 
  -6   2   4      250.59      241.49      6.24 o 
  -5   2   4      134.53      126.60      3.60 o 
  -4   2   4       74.08       85.26      1.49 o 
  -3   2   4      435.49      449.72     15.78 o 
  -2   2   4      444.16      421.29      7.46 o 
  -1   2   4     1491.04     1448.43     38.25 o 
   0   2   4     1400.94     1321.39     33.50 o 
   1   2   4     1490.16     1470.49     38.75 o 
   2   2   4      444.40      445.22      6.45 o 
   3   2   4      435.39      460.72     10.74 o 
   4   2   4       74.11       84.14      1.61 o 
   5   2   4      134.29      138.18      3.24 o 
   6   2   4      250.63      243.15      4.61 o 
   7   2   4       26.78       26.15      0.76 o 
   8   2   4        4.14        3.65      0.51 o 
  -8   3   4       15.34       20.04      4.21 o 
  -7   3   4       13.08       13.95      1.43 o 
  -6   3   4       39.52       40.13      1.44 o 
  -5   3   4       58.18       58.63      1.69 o 
  -4   3   4      216.32      225.67      3.62 o 
  -3   3   4      201.04      195.13      3.20 o 
  -2   3   4      662.67      667.18     12.25 o 
  -1   3   4     1568.54     1662.42     47.41 o 
   0   3   4     1260.12     1242.01     31.25 o 
   1   3   4     1569.16     1666.91     47.83 o 
   2   3   4      662.92      672.24     13.54 o 
   3   3   4      201.42      196.73      2.70 o 
   4   3   4      216.40      218.51      2.99 o 
   5   3   4       58.25       62.78      1.72 o 
   6   3   4       39.41       40.78      1.31 o 
   7   3   4       13.12       13.01      0.86 o 
   8   3   4       15.40       17.08      1.02 o 
  -8   4   4        1.62        2.18      0.71 o 
  -7   4   4       11.97       16.03      0.98 o 
  -6   4   4       21.09       19.89      1.04 o 
  -5   4   4       31.64       32.89      0.95 o 
  -4   4   4       97.15       94.09      1.91 o 
  -3   4   4      154.76      137.37      2.28 o 
  -2   4   4       62.34       62.34      1.34 o 
  -1   4   4      509.89      461.54      8.69 o 
   0   4   4      412.67      426.99      8.10 o 
   1   4   4      510.48      454.17     10.77 o 
   2   4   4       62.07       65.84      1.19 o 
   3   4   4      154.47      142.38      2.15 o 
   4   4   4       97.20       95.14      1.69 o 
   5   4   4       31.69       31.67      0.72 o 
   6   4   4       21.08       17.35      1.40 o 
   7   4   4       11.99       15.02      0.90 o 
   8   4   4        1.62        1.27      0.55 o 
  -8   5   4        9.36        7.82      1.27 o 
  -7   5   4       10.54        9.25      0.96 o 
  -6   5   4       14.75       13.10      0.65 o 
  -5   5   4       12.28       11.30      0.56 o 
  -4   5   4       16.47       16.59      0.62 o 
  -3   5   4      138.18      129.49      2.33 o 
  -2   5   4      197.22      213.78      3.89 o 
  -1   5   4       24.03       23.66      0.96 o 
   0   5   4       32.86       37.53      0.98 o 
   1   5   4       24.07       24.44      1.47 o 
   2   5   4      197.59      212.36      3.83 o 
   3   5   4      137.92      130.78      2.17 o 
   4   5   4       16.50       15.65      0.61 o 
   5   5   4       12.36       11.20      0.54 o 
   6   5   4       14.77       14.43      0.81 o 
   7   5   4       10.53       10.60      0.78 o 
   8   5   4        9.37        8.62      2.14 o 
  -7   6   4        4.38        5.08      1.03 o 
  -6   6   4        1.33        1.39      0.33 o 
  -5   6   4       63.06       58.94      1.62 o 
  -4   6   4      152.35      143.36      3.17 o 
  -3   6   4      440.68      436.48      9.04 o 
  -2   6   4      103.92      103.54      2.44 o 
  -1   6   4      242.59      229.01      4.60 o 
   0   6   4      224.09      224.88      4.37 o 
   1   6   4      242.88      228.78      4.56 o 
   2   6   4      104.35      104.92      2.67 o 
   3   6   4      441.15      428.18      9.74 o 
   4   6   4      152.26      140.20      2.84 o 
   5   6   4       62.91       56.89      1.52 o 
   6   6   4        1.35        1.11      0.32 o 
   7   6   4        4.43        4.94      0.62 o 
  -7   7   4        0.70        1.68      0.64 o 
  -6   7   4        6.59        4.74      0.69 o 
  -5   7   4       67.99       69.16      2.24 o 
  -4   7   4       26.42       26.59      1.37 o 
  -3   7   4      352.41      332.77     10.57 o 
  -2   7   4      391.41      384.06      9.05 o 
  -1   7   4      112.19      112.23      2.83 o 
   0   7   4       36.67       29.50      1.14 o 
   1   7   4      112.02      113.15      2.71 o 
   2   7   4      391.26      383.60      8.95 o 
   3   7   4      352.33      344.24      8.42 o 
   4   7   4       26.26       28.12      1.21 o 
   5   7   4       68.06       67.31      2.06 o 
   6   7   4        6.56        5.72      0.51 o 
   7   7   4        0.69        0.17      0.42 o 
  -6   8   4       32.02       36.92      1.47 o 
  -5   8   4       93.19       94.32      2.68 o 
  -4   8   4        7.79        8.45      0.79 o 
  -3   8   4       55.34       54.44      1.92 o 
  -2   8   4      263.06      267.88      6.83 o 
  -1   8   4       42.98       43.45      1.80 o 
   0   8   4        5.61        2.81      0.72 o 
   1   8   4       42.81       43.36      1.80 o 
   2   8   4      263.15      261.48      6.57 o 
   3   8   4       55.35       54.20      2.73 o 
   4   8   4        7.79        8.69      0.81 o 
   5   8   4       93.20       92.76      2.34 o 
   6   8   4       32.05       34.19      1.15 o 
  -6   9   4        2.89        3.44      0.64 o 
  -5   9   4       19.70       19.68      1.30 o 
  -4   9   4        8.29        7.88      0.80 o 
  -3   9   4       25.89       25.52      1.25 o 
  -2   9   4       69.13       77.97      2.84 o 
  -1   9   4       15.70       17.71      1.46 o 
   0   9   4        0.50        3.76      0.83 o 
   1   9   4       15.68       17.30      1.28 o 
   2   9   4       69.26       77.42      2.78 o 
   3   9   4       25.96       23.58      1.36 o 
   4   9   4        8.33        7.31      0.73 o 
   5   9   4       19.66       18.87      1.10 o 
   6   9   4        2.93        3.06      0.70 o 
  -5  10   4        1.13        1.48      0.55 o 
  -4  10   4        7.34        6.81      0.90 o 
  -3  10   4       15.46       17.59      1.25 o 
  -2  10   4       43.86       45.33      2.27 o 
  -1  10   4        1.09        1.20      0.60 o 
   0  10   4        1.65        3.21      0.56 o 
   1  10   4        1.06        1.00      0.60 o 
   2  10   4       43.97       42.53      2.26 o 
   3  10   4       15.40       14.98      1.25 o 
   4  10   4        7.37        6.05      0.73 o 
   5  10   4        1.13        1.33      0.54 o 
  -4  11   4       25.94       33.71      1.78 o 
  -3  11   4        1.09        1.29      0.54 o 
  -2  11   4        0.81        0.66      0.68 o 
  -1  11   4       10.38        9.77      1.22 o 
   0  11   4       81.76       78.01      3.28 o 
   1  11   4       10.39       10.21      1.05 o 
   2  11   4        0.79        1.32      0.67 o 
   3  11   4        1.10        1.24      0.72 o 
   4  11   4       25.92       31.57      1.61 o 
  -1  12   4       12.95       13.86      1.55 o 
   0  12   4       32.86       36.30      2.39 o 
   1  12   4       12.91       15.25      1.58 o 
   1   0   5     7929.82     4792.29   1881.66 o 
   2   0   5       22.86       29.64      1.07 o 
   3   0   5       60.21       78.04      1.40 o 
   4   0   5       45.18       37.48      0.99 o 
   5   0   5       80.06       72.82      1.93 o 
   6   0   5       67.25       65.12      2.09 o 
   7   0   5       22.09       22.55      1.04 o 
   8   0   5       48.08       45.82      1.84 o 
   9   0   5        1.87        1.63      0.56 o 
  -9   1   5       29.35       32.01      1.33 o 
  -8   1   5       41.21       41.14      1.99 o 
  -7   1   5        5.89        5.29      0.64 o 
  -6   1   5       22.04       21.20      1.33 o 
  -5   1   5       52.45       53.56      1.51 o 
  -4   1   5      191.33      187.56      3.60 o 
  -3   1   5     1523.35     1642.07     41.42 o 
  -2   1   5       15.07       13.82      0.64 o 
  -1   1   5     8637.32     8069.35    501.74 o 
   0   1   5     1615.84     1656.39     78.23 o 
   1   1   5     8640.05     7934.77    486.45 o 
   2   1   5       15.15       14.87      0.55 o 
   3   1   5     1522.13     1529.71    141.45 o 
   4   1   5      191.39      196.74      4.16 o 
   5   1   5       52.57       55.89      1.40 o 
   6   1   5       22.05       22.44      1.05 o 
   7   1   5        5.86        5.75      0.59 o 
   8   1   5       41.12       42.16      1.58 o 
   9   1   5       29.41       32.69      1.65 o 
  -8   2   5       14.60       14.88      1.05 o 
  -7   2   5        7.06        7.41      0.72 o 
  -6   2   5      153.35      150.75      4.02 o 
  -5   2   5      178.38      188.75      5.76 o 
  -4   2   5      418.56      442.14      8.06 o 
  -3   2   5      188.88      178.22      2.37 o 
  -2   2   5      370.13      376.95      6.53 o 
  -1   2   5       85.17       87.73      1.38 o 
   0   2   5       26.93       15.74      0.51 o 
   1   2   5       84.55       88.34      1.53 o 
   2   2   5      369.69      367.95      9.18 o 
   3   2   5      189.00      178.75      2.69 o 
   4   2   5      418.16      442.23     10.09 o 
   5   2   5      178.33      179.93      3.80 o 
   6   2   5      153.44      148.42      2.64 o 
   7   2   5        7.05        7.02      0.36 o 
   8   2   5       14.59       16.49      1.59 o 
  -8   3   5        1.83        2.03      0.80 o 
  -7   3   5       21.76       20.13      2.32 o 
  -6   3   5       42.09       38.95      1.38 o 
  -5   3   5       79.16       78.47      2.06 o 
  -4   3   5       66.89       72.68      1.05 o 
  -3   3   5       74.56       81.26      1.93 o 
  -2   3   5      738.64      684.53     42.58 o 
  -1   3   5      290.93      293.69      4.99 o 
   0   3   5       37.29       37.03      0.87 o 
   1   3   5      290.10      295.49      4.99 o 
   2   3   5      739.25      771.32     15.85 o 
   3   3   5       74.65       79.56      1.22 o 
   4   3   5       67.00       70.10      0.92 o 
   5   3   5       79.07       77.31      1.74 o 
   6   3   5       42.10       38.87      1.19 o 
   7   3   5       21.72       20.35      1.57 o 
   8   3   5        1.83        1.90      0.54 o 
  -8   4   5        7.97        7.13      1.13 o 
  -7   4   5       39.74       40.93      1.79 o 
  -6   4   5       18.64       20.67      1.27 o 
  -5   4   5       92.32       95.61      3.32 o 
  -4   4   5       56.16       56.40      1.43 o 
  -3   4   5      206.00      230.20      3.73 o 
  -2   4   5      393.12      402.21      6.90 o 
  -1   4   5       22.01       14.70      0.64 o 
   0   4   5      373.69      396.39      7.50 o 
   1   4   5       21.99       14.90      0.71 o 
   2   4   5      392.70      410.52      7.68 o 
   3   4   5      206.29      227.33      3.48 o 
   4   4   5       55.94       56.20      0.98 o 
   5   4   5       91.99       94.02      2.19 o 
   6   4   5       18.62       16.33      0.95 o 
   7   4   5       39.74       40.17      1.45 o 
   8   4   5        7.95        8.01      0.87 o 
  -8   5   5        1.93        0.85      0.65 o 
  -7   5   5        2.00        2.22      0.59 o 
  -6   5   5       11.38       12.16      0.55 o 
  -5   5   5       10.90        8.14      0.54 o 
  -4   5   5       88.38       90.18      1.95 o 
  -3   5   5      355.62      349.88      6.48 o 
  -2   5   5      346.68      349.81      5.91 o 
  -1   5   5      323.43      341.11      6.42 o 
   0   5   5       38.55       41.46      1.06 o 
   1   5   5      323.87      343.51      6.41 o 
   2   5   5      346.65      340.94      6.69 o 
   3   5   5      356.10      347.57      6.04 o 
   4   5   5       88.41       89.23      1.67 o 
   5   5   5       10.85        8.44      0.45 o 
   6   5   5       11.37       14.12      0.90 o 
   7   5   5        2.02        1.94      0.58 o 
   8   5   5        1.93        0.54      1.46 o 
  -7   6   5        4.02        3.73      0.94 o 
  -6   6   5        4.26        3.90      0.44 o 
  -5   6   5      117.46      113.78      2.68 o 
  -4   6   5      134.29      135.39      3.32 o 
  -3   6   5      376.74      359.67      7.97 o 
  -2   6   5      124.75      131.81      2.94 o 
  -1   6   5       11.00       11.99      0.75 o 
   0   6   5       51.88       49.86      1.39 o 
   1   6   5       11.07       11.35      0.68 o 
   2   6   5      124.78      127.87      2.82 o 
   3   6   5      376.29      360.83      8.66 o 
   4   6   5      134.21      131.56      3.19 o 
   5   6   5      117.43      110.20      2.41 o 
   6   6   5        4.25        3.86      0.51 o 
   7   6   5        4.02        3.32      0.45 o 
  -7   7   5        2.52        0.97      0.64 o 
  -6   7   5        5.31        4.38      0.54 o 
  -5   7   5        6.59        8.64      0.77 o 
  -4   7   5      157.23      166.19      4.12 o 
  -3   7   5       56.74       60.99      2.41 o 
  -2   7   5      213.59      208.65      5.06 o 
  -1   7   5       22.29       20.16      1.02 o 
   0   7   5       67.20       81.09      2.11 o 
   1   7   5       22.27       21.40      0.99 o 
   2   7   5      213.54      204.45      4.93 o 
   3   7   5       56.86       63.05      6.03 o 
   4   7   5      157.24      161.34      3.46 o 
   5   7   5        6.59        8.45      0.56 o 
   6   7   5        5.30        3.85      0.45 o 
   7   7   5        2.53        1.36      0.53 o 
  -6   8   5        4.48        2.69      0.62 o 
  -5   8   5       22.37       23.44      1.24 o 
  -4   8   5       74.54       74.48      2.20 o 
  -3   8   5       34.44       35.46      1.48 o 
  -2   8   5       52.11       48.01      2.00 o 
  -1   8   5       76.78       73.62      2.21 o 
   0   8   5        5.39       10.13      2.97 o 
   1   8   5       76.80       74.08      3.43 o 
   2   8   5       52.07       49.50      2.60 o 
   3   8   5       34.47       34.75      1.42 o 
   4   8   5       74.38       72.33      2.03 o 
   5   8   5       22.32       22.09      1.07 o 
   6   8   5        4.46        3.36      0.64 o 
  -6   9   5        6.31        6.64      1.09 o 
  -5   9   5       47.48       53.20      1.97 o 
  -4   9   5        0.49       -0.06      0.40 o 
  -3   9   5       13.11       14.19      1.02 o 
  -2   9   5       91.80       91.54      3.18 o 
  -1   9   5        7.39       13.63      3.24 o 
   0   9   5      307.62      281.72      7.76 o 
   1   9   5        7.40        8.42      0.93 o 
   2   9   5       91.90       91.12      3.68 o 
   3   9   5       13.14       13.82      1.11 o 
   4   9   5        0.49        0.40      0.34 o 
   5   9   5       47.46       51.33      1.93 o 
   6   9   5        6.33        5.50      0.80 o 
  -5  10   5        1.55        1.52      0.62 o 
  -4  10   5       17.01       22.29      1.37 o 
  -3  10   5        9.85        9.90      0.99 o 
  -2  10   5       63.36       62.06      2.89 o 
  -1  10   5        7.65        6.27      0.93 o 
   0  10   5       45.51       41.29      2.04 o 
   1  10   5        7.65        6.59      0.93 o 
   2  10   5       63.32       63.95      2.65 o 
   3  10   5        9.78        9.98      1.03 o 
   4  10   5       16.97       21.39      1.16 o 
   5  10   5        1.55        1.49      0.52 o 
  -3  11   5        6.20        7.71      1.04 o 
  -2  11   5       15.78       17.93      1.56 o 
  -1  11   5       18.21       16.92      1.53 o 
   0  11   5        3.64        3.14      0.87 o 
   1  11   5       18.21       18.11      1.71 o 
   2  11   5       15.85       16.21      1.48 o 
   3  11   5        6.25        8.03      1.08 o 
  -1  12   5        7.04        6.56      1.17 o 
   0  12   5       31.03       37.57      2.49 o 
   1  12   5        7.05        6.34      1.17 o 
   0   0   6       28.04       33.94      1.02 o 
   1   0   6      766.85      856.68     23.95 o 
   2   0   6      838.55      869.84     25.89 o 
   3   0   6       11.70       16.10      1.53 o 
   4   0   6       62.58       68.09      1.45 o 
   5   0   6      246.32      246.93      5.08 o 
   6   0   6       71.82       69.60      1.91 o 
   7   0   6       23.81       24.47      1.16 o 
   8   0   6        0.09       -0.40      0.41 o 
  -8   1   6       69.97       71.94      2.42 o 
  -7   1   6        6.89        6.62      0.65 o 
  -6   1   6       27.30       28.44      1.48 o 
  -5   1   6       16.62       16.59      0.83 o 
  -4   1   6      461.44      457.51     10.17 o 
  -3   1   6      175.33      171.82      4.99 o 
  -2   1   6      648.74      656.17     13.75 o 
  -1   1   6     1033.87     1015.56     25.20 o 
   0   1   6     2786.69     2751.66    102.75 o 
   1   1   6     1032.31     1040.33     24.50 o 
   2   1   6      648.89      667.46     29.33 o 
   3   1   6      174.97      183.72      3.30 o 
   4   1   6      461.67      450.15     20.75 o 
   5   1   6       16.63       17.63      1.12 o 
   6   1   6       27.27       29.38      1.19 o 
   7   1   6        6.89        6.37      0.65 o 
   8   1   6       69.90       71.38      3.73 o 
  -8   2   6       34.09       38.87      1.52 o 
  -7   2   6        7.15        7.15      0.66 o 
  -6   2   6      277.68      268.55      8.05 o 
  -5   2   6       32.76       26.58      1.19 o 
  -4   2   6       81.15       81.92      1.78 o 
  -3   2   6       44.82       51.59      1.20 o 
  -2   2   6      748.23      734.15     14.31 o 
  -1   2   6      616.45      557.99     26.82 o 
   0   2   6     1101.96     1156.85     28.43 o 
   1   2   6      616.46      590.82     11.20 o 
   2   2   6      748.93      746.98     18.76 o 
   3   2   6       44.74       52.56      0.97 o 
   4   2   6       81.28       81.58      1.82 o 
   5   2   6       32.86       27.06      1.00 o 
   6   2   6      278.14      273.27      4.86 o 
   7   2   6        7.10        7.80      0.86 o 
   8   2   6       34.16       40.74      1.95 o 
  -8   3   6        2.60        2.34      0.91 o 
  -7   3   6        0.94        0.25      0.78 o 
  -6   3   6        5.39        4.94      0.55 o 
  -5   3   6        9.60        9.96      0.71 o 
  -4   3   6       29.35       32.12      1.42 o 
  -3   3   6      124.52      130.96      2.02 o 
  -2   3   6      419.90      396.79      8.29 o 
  -1   3   6      899.53      853.78     17.07 o 
   0   3   6     1172.38     1205.47     30.92 o 
   1   3   6      899.31      833.76     18.73 o 
   2   3   6      419.95      412.44      7.33 o 
   3   3   6      124.71      126.21      1.75 o 
   4   3   6       29.35       36.47      0.77 o 
   5   3   6        9.64       10.01      0.74 o 
   6   3   6        5.40        4.62      0.52 o 
   7   3   6        0.95        1.13      0.26 o 
   8   3   6        2.61        2.26      0.56 o 
  -8   4   6        4.21        2.39      0.88 o 
  -7   4   6       16.70       17.17      1.08 o 
  -6   4   6       34.86       32.65      1.44 o 
  -5   4   6       49.89       52.45      1.97 o 
  -4   4   6       26.92       29.97      0.85 o 
  -3   4   6      137.85      145.03      2.95 o 
  -2   4   6      118.90      122.60      2.13 o 
  -1   4   6      103.97      111.29      2.11 o 
   0   4   6      781.44      823.66     18.92 o 
   1   4   6      103.87      112.31      2.08 o 
   2   4   6      119.10      125.04      2.33 o 
   3   4   6      138.19      140.67      2.24 o 
   4   4   6       26.90       30.59      0.78 o 
   5   4   6       49.91       49.51      1.27 o 
   6   4   6       34.80       32.50      1.29 o 
   7   4   6       16.77       17.57      1.02 o 
   8   4   6        4.22        3.24      0.74 o 
  -8   5   6        4.60        2.50      1.27 o 
  -7   5   6        4.52        3.63      0.56 o 
  -6   5   6        1.88        1.11      0.78 o 
  -5   5   6       40.87       41.46      1.50 o 
  -4   5   6      214.24      218.10      4.46 o 
  -3   5   6       40.43       45.43      1.18 o 
  -2   5   6        4.19        3.05      0.41 o 
  -1   5   6       56.57       55.71      1.37 o 
   0   5   6      111.34      104.89      2.05 o 
   1   5   6       56.97       59.75      1.22 o 
   2   5   6        4.15        2.79      0.39 o 
   3   5   6       40.23       44.88      1.02 o 
   4   5   6      214.18      218.26      3.96 o 
   5   5   6       40.67       37.71      0.92 o 
   6   5   6        1.88        2.18      0.38 o 
   7   5   6        4.48        2.39      0.63 o 
   8   5   6        4.60        1.81      1.46 o 
  -7   6   6        1.11        1.30      0.53 o 
  -6   6   6       39.60       40.36      1.40 o 
  -5   6   6        1.90        2.60      0.45 o 
  -4   6   6      193.83      202.79      4.36 o 
  -3   6   6       84.55       82.71      3.24 o 
  -2   6   6       90.97       90.26      2.38 o 
  -1   6   6       41.28       38.32      1.30 o 
   0   6   6      111.46      101.74      2.24 o 
   1   6   6       41.40       40.18      1.20 o 
   2   6   6       91.28       88.93      2.18 o 
   3   6   6       84.38       82.95      2.94 o 
   4   6   6      193.83      203.02      4.11 o 
   5   6   6        1.90        2.18      0.38 o 
   6   6   6       39.57       39.20      1.43 o 
   7   6   6        1.10        1.22      0.88 o 
  -7   7   6        2.51        3.54      0.84 o 
  -6   7   6       14.03       13.78      1.19 o 
  -5   7   6       22.86       19.64      1.16 o 
  -4   7   6      144.69      144.65      3.72 o 
  -3   7   6      275.92      286.60      6.63 o 
  -2   7   6       32.26       27.47      1.33 o 
  -1   7   6       14.25       13.98      0.88 o 
   0   7   6       11.23        8.50      0.70 o 
   1   7   6       14.18       13.98      0.85 o 
   2   7   6       32.13       28.90      1.27 o 
   3   7   6      276.12      283.43      6.77 o 
   4   7   6      144.44      144.98      3.41 o 
   5   7   6       22.93       21.41      1.05 o 
   6   7   6       14.01       14.14      1.02 o 
   7   7   6        2.51        3.08      0.53 o 
  -6   8   6       16.14       17.73      1.42 o 
  -5   8   6       15.32       13.75      2.01 o 
  -4   8   6        6.05        4.86      0.73 o 
  -3   8   6       62.12       64.97      2.19 o 
  -2   8   6        9.35        7.73      0.90 o 
  -1   8   6      149.36      143.47      4.15 o 
   0   8   6      666.35      628.56     19.41 o 
   1   8   6      149.20      142.35      4.04 o 
   2   8   6        9.32        8.12      0.85 o 
   3   8   6       62.01       64.25      2.53 o 
   4   8   6        6.03        5.64      0.64 o 
   5   8   6       15.32       17.66      1.25 o 
   6   8   6       16.16       18.48      1.23 o 
  -5   9   6        8.69        8.67      0.85 o 
  -4   9   6       29.18       29.95      1.43 o 
  -3   9   6        8.23        6.82      0.80 o 
  -2   9   6       10.85       10.84      1.09 o 
  -1   9   6      235.25      233.43      6.79 o 
   0   9   6       25.04       20.33      1.56 o 
   1   9   6      235.25      236.97      6.81 o 
   2   9   6       10.88       10.99      1.03 o 
   3   9   6        8.22        7.53      0.82 o 
   4   9   6       29.34       29.55      1.27 o 
   5   9   6        8.65        8.21      0.70 o 
  -5  10   6        1.08        1.36      0.57 o 
  -4  10   6       13.79       16.95      1.21 o 
  -3  10   6        1.63        1.75      0.67 o 
  -2  10   6       25.18       26.85      1.74 o 
  -1  10   6        7.59        6.74      0.96 o 
   0  10   6        2.94        3.57      0.81 o 
   1  10   6        7.58        6.22      0.94 o 
   2  10   6       25.13       25.70      1.64 o 
   3  10   6        1.65        1.61      0.63 o 
   4  10   6       13.80       15.33      1.00 o 
   5  10   6        1.08        0.72      0.46 o 
  -3  11   6        1.69        2.14      0.71 o 
  -2  11   6       12.77       14.44      1.49 o 
  -1  11   6       10.56        9.81      1.22 o 
   0  11   6       26.89       21.08      1.65 o 
   1  11   6       10.47        9.82      1.20 o 
   2  11   6       12.71       13.81      1.37 o 
   3  11   6        1.69        1.64      0.75 o 
  -1  12   6       12.15       11.85      1.47 o 
   0  12   6       34.09       36.82      2.47 o 
   1  12   6       12.17       11.58      1.44 o 
   1   0   7      696.90      748.82     18.76 o 
   2   0   7       31.44       29.70      0.79 o 
   3   0   7      414.91      452.46     15.50 o 
   4   0   7        0.31       -0.21      0.21 o 
   5   0   7      200.93      195.84      4.74 o 
   6   0   7       40.95       40.81      1.50 o 
   7   0   7        0.00       -0.09      0.34 o 
   8   0   7       10.67       11.47      1.08 o 
  -8   1   7       38.91       40.77      1.89 o 
  -7   1   7        7.64        8.61      0.79 o 
  -6   1   7      103.77      105.32      3.23 o 
  -5   1   7      318.05      320.00      7.52 o 
  -4   1   7       15.73       16.72      0.57 o 
  -3   1   7       37.00       31.13      0.72 o 
  -2   1   7     1271.57     1293.50     35.51 o 
  -1   1   7      889.67      705.92     99.02 o 
   0   1   7      510.51      512.77     12.62 o 
   1   1   7      890.06      825.50     16.94 o 
   2   1   7     1273.77     1348.62     32.84 o 
   3   1   7       37.16       31.61      1.19 o 
   4   1   7       15.87       18.15      0.51 o 
   5   1   7      317.78      328.43      7.58 o 
   6   1   7      103.75      104.76      4.30 o 
   7   1   7        7.64        8.30      0.78 o 
   8   1   7       38.93       42.17      1.95 o 
  -8   2   7        6.72        5.39      1.25 o 
  -7   2   7        4.38        4.18      0.39 o 
  -6   2   7       55.80       57.07      2.66 o 
  -5   2   7      450.67      454.19     10.78 o 
  -4   2   7       64.05       66.73      2.66 o 
  -3   2   7       27.76       35.98      1.13 o 
  -2   2   7     1180.87     1232.09     33.47 o 
  -1   2   7       75.30       84.45      1.24 o 
   0   2   7      551.04      475.43      8.91 o 
   1   2   7       74.85       83.30      1.37 o 
   2   2   7     1182.34     1165.79     55.20 o 
   3   2   7       27.85       34.72      0.55 o 
   4   2   7       64.11       60.93      1.49 o 
   5   2   7      450.74      454.21     11.17 o 
   6   2   7       55.84       52.77      1.03 o 
   7   2   7        4.37        4.25      0.76 o 
   8   2   7        6.71        7.06      0.92 o 
  -8   3   7        2.73        2.56      0.98 o 
  -7   3   7        1.86        1.67      0.63 o 
  -6   3   7       17.70       20.00      0.88 o 
  -5   3   7       36.33       38.61      1.38 o 
  -4   3   7       89.00       87.41      2.15 o 
  -3   3   7      159.22      160.30      2.85 o 
  -2   3   7      320.82      319.45      5.23 o 
  -1   3   7      450.91      434.82      8.21 o 
   0   3   7      809.70      783.49     17.72 o 
   1   3   7      450.54      421.40     10.54 o 
   2   3   7      321.66      319.53      5.76 o 
   3   3   7      159.29      160.33      2.23 o 
   4   3   7       88.72       89.94      1.51 o 
   5   3   7       36.39       39.83      1.27 o 
   6   3   7       17.81       18.00      1.67 o 
   7   3   7        1.87        1.43      0.26 o 
   8   3   7        2.73        2.55      0.71 o 
  -8   4   7        5.47        4.85      1.18 o 
  -7   4   7       48.67       47.94      1.81 o 
  -6   4   7       28.69       29.64      1.16 o 
  -5   4   7      165.70      168.43      4.04 o 
  -4   4   7       17.09       16.24      0.70 o 
  -3   4   7      124.73      119.23      2.55 o 
  -2   4   7      138.83      136.52      3.91 o 
  -1   4   7      755.53      795.98     18.16 o 
   0   4   7       99.61      105.72      2.22 o 
   1   4   7      755.61      764.29     21.08 o 
   2   4   7      139.16      139.31      2.79 o 
   3   4   7      124.76      119.34      3.30 o 
   4   4   7       17.18       17.22      0.50 o 
   5   4   7      165.26      169.19      3.74 o 
   6   4   7       28.67       27.41      1.37 o 
   7   4   7       48.73       49.23      1.49 o 
   8   4   7        5.43        6.41      0.86 o 
  -8   5   7        2.80        2.54      1.23 o 
  -7   5   7        1.26        1.41      0.54 o 
  -6   5   7       11.31       11.07      1.34 o 
  -5   5   7       41.54       43.05      1.15 o 
  -4   5   7      219.37      223.44      4.50 o 
  -3   5   7      164.17      156.31      3.18 o 
  -2   5   7      314.40      324.80      5.96 o 
  -1   5   7       31.57       36.62      1.06 o 
   0   5   7       78.91       86.38      1.83 o 
   1   5   7       31.60       36.10      1.13 o 
   2   5   7      314.56      332.17      6.79 o 
   3   5   7      163.89      157.12      2.73 o 
   4   5   7      219.24      224.80      4.17 o 
   5   5   7       41.47       39.24      0.86 o 
   6   5   7       11.33       11.81      0.84 o 
   7   5   7        1.25        1.52      0.53 o 
   8   5   7        2.81        3.22      2.79 o 
  -7   6   7        0.38        0.26      0.41 o 
  -6   6   7       15.68       14.75      1.73 o 
  -5   6   7      130.98      114.49      7.89 o 
  -4   6   7      148.08      148.90      3.31 o 
  -3   6   7      630.07      602.62     26.57 o 
  -2   6   7       63.51       62.07      1.63 o 
  -1   6   7       28.82       24.14      1.07 o 
   0   6   7       23.30       23.65      1.03 o 
   1   6   7       28.94       25.23      0.99 o 
   2   6   7       63.50       64.28      2.04 o 
   3   6   7      630.00      624.58     15.10 o 
   4   6   7      148.06      146.43      3.00 o 
   5   6   7      130.96      125.16      2.57 o 
   6   6   7       15.58       15.77      0.87 o 
   7   6   7        0.38       -0.06      0.39 o 
  -7   7   7        2.19        2.15      0.97 o 
  -6   7   7        8.12        9.34      0.93 o 
  -5   7   7       20.66       20.63      1.07 o 
  -4   7   7       53.47       53.77      1.68 o 
  -3   7   7       11.17       11.37      0.81 o 
  -2   7   7       67.78       71.16      1.84 o 
  -1   7   7      108.38      103.21      2.79 o 
   0   7   7       23.27       18.15      1.07 o 
   1   7   7      108.30      104.21      2.76 o 
   2   7   7       67.83       67.99      2.09 o 
   3   7   7       11.16       10.71      0.99 o 
   4   7   7       53.58       51.37      1.47 o 
   5   7   7       20.68       19.73      1.41 o 
   6   7   7        8.14        9.15      0.74 o 
   7   7   7        2.19        1.80      0.66 o 
  -6   8   7       43.37       49.97      2.78 o 
  -5   8   7        3.44        2.57      0.53 o 
  -4   8   7       14.10       14.44      1.07 o 
  -3   8   7       84.67       88.00      2.81 o 
  -2   8   7      144.05      140.54      3.91 o 
  -1   8   7       93.08       98.37      3.23 o 
   0   8   7        0.23        1.23      0.68 o 
   1   8   7       92.97       99.07      3.18 o 
   2   8   7      144.03      137.52      3.73 o 
   3   8   7       84.56       87.52      2.68 o 
   4   8   7       14.14       14.12      0.73 o 
   5   8   7        3.42        3.14      0.45 o 
   6   8   7       43.40       42.22      1.79 o 
  -5   9   7        1.65        1.54      0.52 o 
  -4   9   7        8.56        9.53      0.88 o 
  -3   9   7       17.31       21.07      1.32 o 
  -2   9   7       27.05       27.97      1.56 o 
  -1   9   7      107.52      106.21      4.04 o 
   0   9   7       28.42       22.85      1.60 o 
   1   9   7      107.48      100.22      4.17 o 
   2   9   7       26.95       26.71      1.55 o 
   3   9   7       17.34       18.35      1.35 o 
   4   9   7        8.58        9.04      0.83 o 
   5   9   7        1.63        1.59      0.45 o 
  -4  10   7        6.55        6.38      0.87 o 
  -3  10   7       35.24       36.53      1.86 o 
  -2  10   7        1.71        0.65      0.56 o 
  -1  10   7       10.28       12.91      1.23 o 
   0  10   7       29.38       25.71      1.69 o 
   1  10   7       10.32       12.07      1.22 o 
   2  10   7        1.71        1.74      0.60 o 
   3  10   7       35.22       35.47      1.81 o 
   4  10   7        6.54        6.62      0.76 o 
  -3  11   7       40.88       46.46      2.39 o 
  -2  11   7        1.08        0.48      0.54 o 
  -1  11   7        7.47        5.19      1.03 o 
   0  11   7        8.67       11.31      1.31 o 
   1  11   7        7.46        6.25      1.00 o 
   2  11   7        1.08        2.28      0.82 o 
   3  11   7       40.88       45.13      2.52 o 
   0   0   8        0.01        0.23      0.24 o 
   1   0   8        8.26        7.95      0.38 o 
   2   0   8        1.45        1.45      0.39 o 
   3   0   8        4.14        6.50      0.36 o 
   4   0   8        7.45        9.33      0.51 o 
   5   0   8      298.61      298.06      7.56 o 
   6   0   8       34.00       34.73      1.69 o 
   7   0   8       19.19       21.17      1.13 o 
   8   0   8        1.43        2.77      0.64 o 
  -8   1   8       18.82       19.43      1.20 o 
  -7   1   8        3.49        3.74      0.55 o 
  -6   1   8      109.24      108.60      2.86 o 
  -5   1   8      176.46      166.37      4.42 o 
  -4   1   8      125.94      122.47      3.23 o 
  -3   1   8       93.60      102.69      5.66 o 
  -2   1   8     1840.59     1708.91    141.20 o 
  -1   1   8      168.39      170.26      2.80 o 
   0   1   8      160.49      161.92      3.58 o 
   1   1   8      168.35      168.88      2.92 o 
   2   1   8     1841.96     2058.18     56.26 o 
   3   1   8       93.68      101.16      1.68 o 
   4   1   8      125.81      127.60      2.42 o 
   5   1   8      176.16      177.10      4.34 o 
   6   1   8      109.15      109.92      2.85 o 
   7   1   8        3.48        3.55      0.63 o 
   8   1   8       18.82       20.39      1.25 o 
  -8   2   8        8.16        7.91      1.81 o 
  -7   2   8        2.42        2.02      0.87 o 
  -6   2   8        1.58        0.41      0.61 o 
  -5   2   8      105.35      105.19      2.54 o 
  -4   2   8       35.66       38.79      1.04 o 
  -3   2   8      109.70      119.94      2.39 o 
  -2   2   8      354.91      317.97     16.52 o 
  -1   2   8      275.85      282.28      4.66 o 
   0   2   8       55.07       39.46      0.80 o 
   1   2   8      275.73      283.49      4.80 o 
   2   2   8      354.98      335.61      6.22 o 
   3   2   8      109.72      107.66      1.41 o 
   4   2   8       35.81       36.48      2.30 o 
   5   2   8      105.35      102.38      2.66 o 
   6   2   8        1.57        0.54      0.34 o 
   7   2   8        2.42        0.88      0.49 o 
   8   2   8        8.15        9.93      1.27 o 
  -8   3   8        8.47        7.81      3.91 o 
  -7   3   8       17.69       19.07      1.90 o 
  -6   3   8        9.02        8.08      0.92 o 
  -5   3   8       54.18       50.31      3.19 o 
  -4   3   8       12.56       12.24      0.73 o 
  -3   3   8        7.32        7.14      0.33 o 
  -2   3   8      446.83      408.12      6.69 o 
  -1   3   8      515.66      485.24     10.51 o 
   0   3   8     1526.53     1459.19     41.91 o 
   1   3   8      515.69      504.53     10.01 o 
   2   3   8      447.02      414.54      8.18 o 
   3   3   8        7.33        6.49      0.33 o 
   4   3   8       12.56       12.49      0.65 o 
   5   3   8       54.38       49.49      1.64 o 
   6   3   8        9.00        8.59      0.60 o 
   7   3   8       17.67       18.19      0.93 o 
   8   3   8        8.51        9.52      1.12 o 
  -8   4   8        2.99        3.06      1.17 o 
  -7   4   8        1.73        1.77      0.80 o 
  -6   4   8       14.41       14.62      0.91 o 
  -5   4   8       19.68       18.41      1.16 o 
  -4   4   8      138.36      114.63      6.48 o 
  -3   4   8      241.74      238.46      4.35 o 
  -2   4   8      243.49      233.78      4.22 o 
  -1   4   8      226.17      213.16      3.55 o 
   0   4   8       13.24        8.47      0.43 o 
   1   4   8      226.52      216.78      4.27 o 
   2   4   8      243.54      234.41      4.58 o 
   3   4   8      241.35      234.15      3.66 o 
   4   4   8      138.09      131.66      1.97 o 
   5   4   8       19.67       19.18      1.25 o 
   6   4   8       14.40       11.77      0.94 o 
   7   4   8        1.72        1.28      0.55 o 
   8   4   8        3.01        2.40      0.75 o 
  -7   5   8        1.84        0.70      0.50 o 
  -6   5   8       25.43       25.37      1.78 o 
  -5   5   8       25.91       29.88      0.86 o 
  -4   5   8       63.04       62.68      1.61 o 
  -3   5   8      150.67      156.53      3.20 o 
  -2   5   8      146.32      129.39      3.86 o 
  -1   5   8       87.90       86.16      1.94 o 
   0   5   8      132.37      135.78      2.74 o 
   1   5   8       88.05       86.98      1.91 o 
   2   5   8      146.38      134.83      2.82 o 
   3   5   8      150.59      148.77      2.75 o 
   4   5   8       63.07       62.55      1.36 o 
   5   5   8       25.88       26.84      0.89 o 
   6   5   8       25.37       25.05      1.26 o 
   7   5   8        1.81        0.97      0.53 o 
  -7   6   8        3.22        3.07      0.76 o 
  -6   6   8       29.00       29.68      2.61 o 
  -5   6   8        2.14        1.79      0.41 o 
  -4   6   8       10.31       10.67      0.85 o 
  -3   6   8      153.46      162.83      3.74 o 
  -2   6   8      563.25      549.88     11.82 o 
  -1   6   8       16.31       15.41      0.94 o 
   0   6   8       10.85        9.11      0.67 o 
   1   6   8       16.41       15.84      0.87 o 
   2   6   8      563.74      548.54     13.36 o 
   3   6   8      153.78      161.64      4.07 o 
   4   6   8       10.32       10.16      0.65 o 
   5   6   8        2.10        1.63      0.36 o 
   6   6   8       28.94       28.32      1.17 o 
   7   6   8        3.25        3.40      0.62 o 
  -7   7   8       10.77        9.42      1.93 o 
  -6   7   8        0.42        0.91      0.57 o 
  -5   7   8        7.49        7.85      0.70 o 
  -4   7   8       13.98       10.83      1.32 o 
  -3   7   8        7.61        8.61      0.72 o 
  -2   7   8       17.39       15.80      0.83 o 
  -1   7   8      130.99      131.82      3.51 o 
   0   7   8       18.74       21.45      1.09 o 
   1   7   8      130.70      131.80      3.44 o 
   2   7   8       17.44       14.76      0.96 o 
   3   7   8        7.59        7.77      0.68 o 
   4   7   8       13.93       12.28      0.72 o 
   5   7   8        7.47        8.52      0.61 o 
   6   7   8        0.42        1.56      0.52 o 
   7   7   8       10.79        6.73      1.88 o 
  -6   8   8        8.49        8.27      1.15 o 
  -5   8   8       18.58       22.34      1.19 o 
  -4   8   8       13.15       13.25      1.00 o 
  -3   8   8      106.73      106.43      3.19 o 
  -2   8   8       14.40       13.73      0.94 o 
  -1   8   8        2.25        3.19      0.68 o 
   0   8   8       27.45       23.88      1.48 o 
   1   8   8        2.29        1.94      0.66 o 
   2   8   8       14.45       13.51      0.93 o 
   3   8   8      106.72      105.65      3.27 o 
   4   8   8       13.15       12.49      0.85 o 
   5   8   8       18.58       20.91      0.96 o 
   6   8   8        8.50        7.90      1.11 o 
  -5   9   8        7.53        8.36      0.78 o 
  -4   9   8        8.06        8.62      1.02 o 
  -3   9   8        6.03        5.65      0.82 o 
  -2   9   8        1.22        1.32      0.52 o 
  -1   9   8      269.18      270.87      8.06 o 
   0   9   8       57.88       53.19      2.47 o 
   1   9   8      269.19      261.43      7.78 o 
   2   9   8        1.21        1.70      0.57 o 
   3   9   8        6.03        4.26      0.73 o 
   4   9   8        8.05        9.81      1.14 o 
   5   9   8        7.56        6.50      0.76 o 
  -4  10   8        5.98        5.60      0.83 o 
  -3  10   8       13.82       13.80      1.30 o 
  -2  10   8        4.73        4.39      0.74 o 
  -1  10   8       30.63       30.69      1.88 o 
   0  10   8       22.42       23.43      1.80 o 
   1  10   8       30.60       30.56      1.82 o 
   2  10   8        4.70        4.09      0.82 o 
   3  10   8       13.73       11.87      1.29 o 
   4  10   8        5.97        5.49      0.86 o 
  -3  11   8        7.12        8.16      1.10 o 
  -2  11   8       12.06       13.18      1.17 o 
  -1  11   8        3.69        3.68      0.97 o 
   0  11   8       22.62       22.40      1.74 o 
   1  11   8        3.69        4.74      0.91 o 
   2  11   8       12.06       13.30      1.32 o 
   3  11   8        7.11        7.62      1.12 o 
   1   0   9       30.13       22.21      1.45 o 
   2   0   9      233.96      259.49      4.13 o 
   3   0   9      309.04      300.92      4.24 o 
   4   0   9      217.30      232.06      4.25 o 
   5   0   9       55.02       59.40      2.02 o 
   6   0   9       27.40       26.78      1.42 o 
   7   0   9        7.96        9.09      0.65 o 
   8   0   9       47.10       54.76      2.82 o 
  -8   1   9       10.60       15.40      1.45 o 
  -7   1   9        9.76        9.85      0.71 o 
  -6   1   9       40.57       39.56      1.22 o 
  -5   1   9      245.29      269.83     15.08 o 
  -4   1   9      115.51      113.22      2.10 o 
  -3   1   9      135.00      146.47      2.81 o 
  -2   1   9     1370.59     1385.62     49.56 o 
  -1   1   9      612.34      540.82     35.43 o 
   0   1   9      373.26      330.23      8.47 o 
   1   1   9      612.30      590.02     10.33 o 
   2   1   9     1370.10     1379.59     34.79 o 
   3   1   9      134.82      145.95      7.09 o 
   4   1   9      115.45      111.42      4.16 o 
   5   1   9      245.25      254.05      6.05 o 
   6   1   9       40.58       40.14      1.62 o 
   7   1   9        9.76        9.04      0.91 o 
   8   1   9       10.66       11.63      1.05 o 
  -8   2   9        1.45        1.09      1.00 o 
  -7   2   9        1.17        1.49      0.70 o 
  -6   2   9       17.23       14.91      1.69 o 
  -5   2   9      289.32      334.34     14.28 o 
  -4   2   9       31.38       30.99      0.99 o 
  -3   2   9      104.31      107.41      4.04 o 
  -2   2   9     1980.80     2029.84     72.04 o 
  -1   2   9      124.56      130.15      2.09 o 
   0   2   9        5.63        8.41      0.81 o 
   1   2   9      124.41      133.88      2.15 o 
   2   2   9     1979.44     2111.79     71.14 o 
   3   2   9      104.35       96.57      2.10 o 
   4   2   9       31.25       30.62      1.06 o 
   5   2   9      288.91      284.81     22.41 o 
   6   2   9       17.23       15.81      2.45 o 
   7   2   9        1.17        1.40      0.48 o 
   8   2   9        1.45        0.85      0.62 o 
  -8   3   9       16.08       18.22      2.77 o 
  -7   3   9        6.38        6.71      1.41 o 
  -6   3   9       12.52       11.65      0.79 o 
  -5   3   9      183.88      170.73      4.28 o 
  -4   3   9        8.49        8.17      0.66 o 
  -3   3   9       29.79       31.57      1.11 o 
  -2   3   9       81.21       75.89      1.49 o 
  -1   3   9       72.20       76.65      1.35 o 
   0   3   9      174.92      186.39      4.75 o 
   1   3   9       72.02       74.88      1.75 o 
   2   3   9       81.30       77.02      1.71 o 
   3   3   9       29.76       31.08      0.80 o 
   4   3   9        8.55        9.08      0.53 o 
   5   3   9      183.95      175.21      4.54 o 
   6   3   9       12.50       11.02      1.52 o 
   7   3   9        6.37        7.67      0.71 o 
   8   3   9       16.11       15.98      1.31 o 
  -8   4   9       13.40        9.74      2.16 o 
  -7   4   9        0.69        1.52      1.10 o 
  -6   4   9        0.35        0.30      0.43 o 
  -5   4   9       20.36       23.73      1.35 o 
  -4   4   9       20.17       21.83      1.26 o 
  -3   4   9      104.69      105.50      1.97 o 
  -2   4   9      222.18      233.04      4.48 o 
  -1   4   9      138.21      140.04      2.94 o 
   0   4   9       82.88       98.81      2.03 o 
   1   4   9      138.01      139.83      2.83 o 
   2   4   9      222.47      235.43      4.75 o 
   3   4   9      104.71      104.74      2.17 o 
   4   4   9       20.15       19.87      1.10 o 
   5   4   9       20.40       22.71      1.39 o 
   6   4   9        0.35        0.45      0.41 o 
   7   4   9        0.69        0.34      0.46 o 
   8   4   9       13.39       11.11      1.40 o 
  -7   5   9        4.92        5.38      1.22 o 
  -6   5   9        4.04        4.62      0.68 o 
  -5   5   9       14.88       15.17      1.64 o 
  -4   5   9       33.74       37.44      1.13 o 
  -3   5   9      117.49      123.02      2.72 o 
  -2   5   9       43.65       39.65      1.33 o 
  -1   5   9       49.23       53.47      1.22 o 
   0   5   9       19.83       21.45      0.67 o 
   1   5   9       49.32       53.26      1.64 o 
   2   5   9       43.74       39.93      1.30 o 
   3   5   9      117.86      117.48      2.19 o 
   4   5   9       33.83       36.06      0.90 o 
   5   5   9       14.82       13.76      0.78 o 
   6   5   9        4.07        5.16      0.83 o 
   7   5   9        4.88        5.32      1.35 o 
  -7   6   9        0.21        0.12      0.54 o 
  -6   6   9        1.21        1.96      0.87 o 
  -5   6   9       24.12       26.55      0.95 o 
  -4   6   9       73.93       73.04      2.53 o 
  -3   6   9      208.33      213.54      4.89 o 
  -2   6   9      238.77      230.58      5.28 o 
  -1   6   9      288.62      275.87      6.44 o 
   0   6   9      138.05      134.09      3.11 o 
   1   6   9      288.53      277.26      6.20 o 
   2   6   9      239.13      226.76      5.66 o 
   3   6   9      208.42      202.52      3.90 o 
   4   6   9       73.85       67.88      1.59 o 
   5   6   9       24.01       24.01      0.81 o 
   6   6   9        1.22        0.79      0.45 o 
   7   6   9        0.20        0.61      0.57 o 
  -6   7   9       28.06       31.47      2.08 o 
  -5   7   9        4.43        4.35      0.55 o 
  -4   7   9       46.78       43.39      1.61 o 
  -3   7   9       73.68       75.20      2.12 o 
  -2   7   9       19.47       20.57      1.04 o 
  -1   7   9      110.98      106.05      3.02 o 
   0   7   9        0.17       -0.14      0.30 o 
   1   7   9      111.04      105.65      2.99 o 
   2   7   9       19.53       20.12      1.07 o 
   3   7   9       73.38       70.98      2.09 o 
   4   7   9       46.76       41.77      1.22 o 
   5   7   9        4.40        3.99      0.45 o 
   6   7   9       28.04       30.70      1.84 o 
  -6   8   9       34.67       43.42      2.24 o 
  -5   8   9        0.31        0.17      0.45 o 
  -4   8   9       25.12       25.42      1.19 o 
  -3   8   9        3.02        1.73      0.65 o 
  -2   8   9       58.91       62.85      2.25 o 
  -1   8   9       44.88       38.41      1.97 o 
   0   8   9        9.63       11.94      1.17 o 
   1   8   9       44.77       39.61      1.93 o 
   2   8   9       58.85       60.56      2.39 o 
   3   8   9        2.98        3.41      0.57 o 
   4   8   9       25.18       23.57      1.11 o 
   5   8   9        0.31        0.71      0.30 o 
   6   8   9       34.70       41.96      2.62 o 
  -5   9   9        2.15        1.38      0.52 o 
  -4   9   9       21.26       23.57      1.43 o 
  -3   9   9        3.38        3.52      0.69 o 
  -2   9   9       14.06       14.32      0.96 o 
  -1   9   9       63.09       61.99      2.87 o 
   0   9   9        2.71        2.01      0.76 o 
   1   9   9       63.07       61.94      2.43 o 
   2   9   9       14.09       11.55      1.07 o 
   3   9   9        3.33        3.69      0.76 o 
   4   9   9       21.24       22.24      1.15 o 
   5   9   9        2.15        1.88      0.74 o 
  -4  10   9        5.93        7.92      1.01 o 
  -3  10   9       27.89       32.40      1.77 o 
  -2  10   9       15.83       16.17      1.16 o 
  -1  10   9       19.98       20.94      1.59 o 
   0  10   9       12.98       13.25      1.37 o 
   1  10   9       20.02       19.60      1.68 o 
   2  10   9       15.82       16.94      1.31 o 
   3  10   9       27.98       29.84      2.32 o 
   4  10   9        5.98        6.76      0.78 o 
  -2  11   9        3.20        2.81      0.75 o 
  -1  11   9        4.13        3.07      0.98 o 
   0  11   9        0.84        0.89      0.70 o 
   1  11   9        4.15        3.40      0.88 o 
   2  11   9        3.18        4.01      0.93 o 
   0   0  10      109.43      123.39      2.76 o 
   1   0  10        0.14        0.10      0.17 o 
   2   0  10      147.35      159.82      6.22 o 
   3   0  10        0.60        0.12      0.15 o 
   4   0  10       40.81       42.50      1.33 o 
   5   0  10      125.35      127.48      3.48 o 
   6   0  10        5.04        5.37      0.56 o 
   7   0  10        0.01        0.06      0.30 o 
   8   0  10        3.65        5.72      1.13 o 
  -8   1  10       30.14       31.80      2.24 o 
  -7   1  10        4.37        4.72      0.90 o 
  -6   1  10        4.75        4.37      0.88 o 
  -5   1  10       13.18       11.95      1.04 o 
  -4   1  10       55.67       53.48      1.50 o 
  -3   1  10       46.01       50.54      1.31 o 
  -2   1  10      963.03      973.90     29.70 o 
  -1   1  10       88.47       86.96      1.81 o 
   0   1  10        0.32        1.52      0.71 o 
   1   1  10       88.46       83.35      1.44 o 
   2   1  10      963.41      900.62     57.65 o 
   3   1  10       46.07       51.12      0.93 o 
   4   1  10       55.56       57.17      2.76 o 
   5   1  10       13.27       11.70      0.79 o 
   6   1  10        4.72        5.34      0.72 o 
   7   1  10        4.39        3.93      0.55 o 
   8   1  10       30.23       32.35      2.39 o 
  -8   2  10        2.87        1.75      1.35 o 
  -7   2  10       13.85       18.64      2.00 o 
  -6   2  10       46.39       45.18      2.59 o 
  -5   2  10       96.55      100.93      2.56 o 
  -4   2  10      111.87      118.32      2.71 o 
  -3   2  10       26.42       27.76      1.13 o 
  -2   2  10     1284.50     1152.30     96.78 o 
  -1   2  10      356.33      377.60      6.72 o 
   0   2  10        4.56        3.14      0.33 o 
   1   2  10      357.17      388.66      6.73 o 
   2   2  10     1284.24     1315.88     36.09 o 
   3   2  10       26.51       28.09      0.73 o 
   4   2  10      111.72      113.99      2.87 o 
   5   2  10       96.65       95.46      2.47 o 
   6   2  10       46.42       43.81      1.46 o 
   7   2  10       13.95       16.53      1.29 o 
   8   2  10        2.86        3.56      0.91 o 
  -8   3  10        4.62        3.41      1.42 o 
  -7   3  10        1.39        1.53      1.25 o 
  -6   3  10        2.97        2.65      0.43 o 
  -5   3  10      126.68      116.81      3.15 o 
  -4   3  10       66.40       62.62      2.46 o 
  -3   3  10       11.04        9.66      0.93 o 
  -2   3  10      174.87      157.49      3.15 o 
  -1   3  10      110.72      113.17      2.07 o 
   0   3  10       10.36       11.38      0.53 o 
   1   3  10      110.71      107.83      5.70 o 
   2   3  10      174.55      155.90      3.38 o 
   3   3  10       11.08        8.50      0.52 o 
   4   3  10       66.31       63.46      1.81 o 
   5   3  10      126.72      116.43      3.06 o 
   6   3  10        2.99        2.76      0.42 o 
   7   3  10        1.40        1.02      0.49 o 
   8   3  10        4.60        2.63      0.90 o 
  -7   4  10        3.09        1.70      0.89 o 
  -6   4  10       35.12       34.25      1.38 o 
  -5   4  10       46.96       46.50      1.59 o 
  -4   4  10        8.95        7.34      1.12 o 
  -3   4  10       45.03       43.97      1.02 o 
  -2   4  10        0.55        0.58      0.28 o 
  -1   4  10       88.41       87.76      1.94 o 
   0   4  10        3.04        1.65      0.35 o 
   1   4  10       88.68       88.93      2.05 o 
   2   4  10        0.58        0.47      0.32 o 
   3   4  10       44.89       42.84      1.13 o 
   4   4  10        8.94        7.90      0.41 o 
   5   4  10       46.92       46.01      1.70 o 
   6   4  10       35.08       33.85      1.57 o 
   7   4  10        3.11        1.57      1.00 o 
  -7   5  10        6.86        5.32      1.28 o 
  -6   5  10       46.22       44.93      2.04 o 
  -5   5  10       11.76       11.74      1.28 o 
  -4   5  10       70.21       72.69      1.74 o 
  -3   5  10       11.65       10.94      0.69 o 
  -2   5  10      423.13      426.68      9.05 o 
  -1   5  10       35.43       34.66      1.11 o 
   0   5  10        3.70        3.75      0.50 o 
   1   5  10       35.49       35.05      1.21 o 
   2   5  10      423.58      428.60     10.23 o 
   3   5  10       11.59        9.50      0.59 o 
   4   5  10       70.29       71.81      1.69 o 
   5   5  10       11.77       10.11      1.01 o 
   6   5  10       46.23       43.22      2.18 o 
   7   5  10        6.83        4.84      1.40 o 
  -7   6  10        1.70        1.08      0.97 o 
  -6   6  10        1.24        1.84      0.57 o 
  -5   6  10       58.31       62.11      2.19 o 
  -4   6  10        2.31        2.21      0.51 o 
  -3   6  10        2.46        2.84      0.51 o 
  -2   6  10      229.17      244.01      5.47 o 
  -1   6  10      132.14      130.31      2.63 o 
   0   6  10       26.76       25.47      1.50 o 
   1   6  10      132.01      127.04      3.74 o 
   2   6  10      228.69      239.10      5.89 o 
   3   6  10        2.46        2.84      0.32 o 
   4   6  10        2.31        2.64      0.32 o 
   5   6  10       58.36       60.19      1.28 o 
   6   6  10        1.27        0.87      0.68 o 
   7   6  10        1.71        1.88      1.05 o 
  -6   7  10        2.44        2.60      1.08 o 
  -5   7  10       29.47       31.25      1.23 o 
  -4   7  10       11.17        9.88      1.68 o 
  -3   7  10       45.57       46.80      1.60 o 
  -2   7  10        6.02        5.68      0.66 o 
  -1   7  10        0.92        0.19      0.33 o 
   0   7  10        4.36        3.68      0.63 o 
   1   7  10        0.94        0.50      0.41 o 
   2   7  10        6.01        5.75      0.67 o 
   3   7  10       45.63       43.50      1.40 o 
   4   7  10       11.19       10.94      0.64 o 
   5   7  10       29.34       30.03      1.09 o 
   6   7  10        2.45        1.57      0.78 o 
  -5   8  10        0.21        0.18      0.50 o 
  -4   8  10        3.95        4.88      0.64 o 
  -3   8  10       21.55       23.21      1.36 o 
  -2   8  10       29.54       29.95      1.44 o 
  -1   8  10      212.56      201.85      5.81 o 
   0   8  10      187.62      182.36      5.30 o 
   1   8  10      212.75      200.20      5.68 o 
   2   8  10       29.53       26.60      1.46 o 
   3   8  10       21.58       21.46      1.33 o 
   4   8  10        3.96        4.18      0.48 o 
   5   8  10        0.22        0.19      0.54 o 
  -5   9  10       16.49       19.19      1.68 o 
  -4   9  10        2.49        2.83      0.68 o 
  -3   9  10        7.72        9.07      0.96 o 
  -2   9  10       14.99       15.32      1.19 o 
  -1   9  10       47.65       45.74      2.06 o 
   0   9  10       81.36       90.45      3.94 o 
   1   9  10       47.56       45.30      2.24 o 
   2   9  10       14.97       15.10      1.31 o 
   3   9  10        7.77        6.85      0.85 o 
   4   9  10        2.48        2.02      0.42 o 
   5   9  10       16.55       18.88      1.69 o 
  -3  10  10        6.65        8.32      1.04 o 
  -2  10  10        0.01       -0.42      0.49 o 
  -1  10  10        5.77        4.56      0.98 o 
   0  10  10        3.09        3.03      0.90 o 
   1  10  10        5.77        5.26      0.91 o 
   2  10  10        0.01        0.00      0.49 o 
   3  10  10        6.66        7.82      0.99 o 
  -2  11  10       11.93       11.20      1.31 o 
  -1  11  10        4.15        2.03      0.95 o 
   0  11  10       53.23       47.64      2.68 o 
   1  11  10        4.19        1.75      1.33 o 
   2  11  10       11.88       13.40      1.28 o 
   1   0  11      873.87      906.93     19.74 o 
   2   0  11      300.90      282.37     21.23 o 
   3   0  11       38.41       36.79      0.73 o 
   4   0  11      153.22      144.38      7.26 o 
   5   0  11       29.60       28.64      1.52 o 
   6   0  11       28.90       30.24      0.99 o 
   7   0  11        2.30        1.25      0.91 o 
   8   0  11        0.02        0.50      0.79 o 
  -8   1  11       18.68       23.19      2.00 o 
  -7   1  11        4.73        5.72      1.04 o 
  -6   1  11        7.70        6.99      1.06 o 
  -5   1  11      116.82      118.50      4.02 o 
  -4   1  11       72.70       81.25      3.15 o 
  -3   1  11       49.38       49.10      1.39 o 
  -2   1  11       94.14      102.37      3.09 o 
  -1   1  11      181.96      196.52      4.04 o 
   0   1  11      110.10      108.47      2.01 o 
   1   1  11      182.02      193.95      3.18 o 
   2   1  11       94.19       98.27      3.41 o 
   3   1  11       49.54       48.69      1.03 o 
   4   1  11       72.59       77.18      3.66 o 
   5   1  11      116.99      115.65      2.84 o 
   6   1  11        7.72        8.17      0.62 o 
   7   1  11        4.75        5.46      0.68 o 
   8   1  11       18.77       25.16      2.43 o 
  -8   2  11       11.74        8.41      1.63 o 
  -7   2  11        0.07        0.21      0.54 o 
  -6   2  11        0.19        0.57      1.18 o 
  -5   2  11       76.55       72.60      6.40 o 
  -4   2  11       85.48       82.13      2.15 o 
  -3   2  11       24.59       27.86      1.34 o 
  -2   2  11      212.02      210.65      7.18 o 
  -1   2  11      130.90      136.84      5.16 o 
   0   2  11        4.54        3.51      0.30 o 
   1   2  11      131.40      125.85      7.32 o 
   2   2  11      212.06      213.55      5.17 o 
   3   2  11       24.55       24.62      0.66 o 
   4   2  11       85.53       82.60      2.41 o 
   5   2  11       76.65       73.02      1.97 o 
   6   2  11        0.20       -0.14      0.47 o 
   7   2  11        0.07        0.82      0.47 o 
   8   2  11       11.74       13.28      1.44 o 
  -7   3  11        1.84        1.78      0.88 o 
  -6   3  11       34.51       29.97      2.20 o 
  -5   3  11       96.77       91.93      3.61 o 
  -4   3  11       88.88       85.55      2.57 o 
  -3   3  11       21.68       24.01      1.62 o 
  -2   3  11       40.17       43.86      1.31 o 
  -1   3  11      326.82      311.98      9.19 o 
   0   3  11        0.27        0.30      0.21 o 
   1   3  11      326.68      329.15      6.22 o 
   2   3  11       40.13       44.42      1.51 o 
   3   3  11       21.71       24.19      0.93 o 
   4   3  11       88.85       81.33      2.16 o 
   5   3  11       96.70       91.09      2.53 o 
   6   3  11       34.53       30.81      1.69 o 
   7   3  11        1.85        1.92      0.50 o 
  -7   4  11        8.84        8.50      2.18 o 
  -6   4  11       21.40       23.69      2.61 o 
  -5   4  11        6.53        8.76      1.02 o 
  -4   4  11       26.15       27.44      1.93 o 
  -3   4  11      120.32      114.90      2.63 o 
  -2   4  11      271.94      275.62      4.85 o 
  -1   4  11      210.55      210.52      8.60 o 
   0   4  11       34.45       35.35      0.90 o 
   1   4  11      210.38      222.24      4.32 o 
   2   4  11      272.01      272.56      5.89 o 
   3   4  11      120.16      106.26      4.47 o 
   4   4  11       26.18       24.39      0.81 o 
   5   4  11        6.54        7.32      0.75 o 
   6   4  11       21.46       21.16      1.46 o 
   7   4  11        8.87        7.16      1.70 o 
  -7   5  11        9.95        8.20      2.14 o 
  -6   5  11       50.65       53.22      2.01 o 
  -5   5  11       86.69       84.98      3.42 o 
  -4   5  11      130.69      135.58      3.49 o 
  -3   5  11       70.57       71.57      1.79 o 
  -2   5  11      251.57      256.77      5.89 o 
  -1   5  11       15.71       15.92      0.83 o 
   0   5  11       37.28       34.47      1.28 o 
   1   5  11       15.87       17.64      0.91 o 
   2   5  11      251.53      258.41      6.18 o 
   3   5  11       70.59       70.58      1.89 o 
   4   5  11      130.57      127.05      4.71 o 
   5   5  11       86.58       87.66      3.18 o 
   6   5  11       50.71       52.78      2.50 o 
   7   5  11        9.96        8.95      1.79 o 
  -6   6  11        3.39        2.48      0.61 o 
  -5   6  11       50.80       56.12      3.53 o 
  -4   6  11       47.27       48.21      1.52 o 
  -3   6  11       36.83       40.05      1.47 o 
  -2   6  11       53.82       49.93      1.69 o 
  -1   6  11       87.73       89.01      2.39 o 
   0   6  11        1.48       -0.18      0.36 o 
   1   6  11       87.75       89.20      2.61 o 
   2   6  11       53.88       50.77      1.57 o 
   3   6  11       36.92       38.06      0.94 o 
   4   6  11       47.07       46.98      1.45 o 
   5   6  11       50.71       51.66      2.99 o 
   6   6  11        3.37        1.51      0.76 o 
  -6   7  11        7.59        8.80      1.73 o 
  -5   7  11        5.21        4.90      0.77 o 
  -4   7  11       46.40       47.84      1.65 o 
  -3   7  11        5.08        4.24      0.59 o 
  -2   7  11       47.49       49.12      1.72 o 
  -1   7  11       12.10       11.73      0.76 o 
   0   7  11       41.08       33.44      1.57 o 
   1   7  11       12.15        9.32      0.94 o 
   2   7  11       47.53       46.50      1.90 o 
   3   7  11        5.03        4.08      0.56 o 
   4   7  11       46.41       44.86      1.17 o 
   5   7  11        5.20        4.20      0.75 o 
   6   7  11        7.58        8.06      1.10 o 
  -5   8  11        7.45        6.85      0.94 o 
  -4   8  11       29.73       30.01      1.34 o 
  -3   8  11       17.58       17.57      1.02 o 
  -2   8  11       19.94       19.14      1.24 o 
  -1   8  11        1.27        0.29      0.40 o 
   0   8  11       24.75       21.38      1.54 o 
   1   8  11        1.28        0.03      0.47 o 
   2   8  11       19.95       18.41      1.24 o 
   3   8  11       17.64       16.64      1.06 o 
   4   8  11       29.81       27.48      1.42 o 
   5   8  11        7.50        5.84      1.38 o 
  -4   9  11        1.20        1.23      0.63 o 
  -3   9  11        3.29        2.99      0.62 o 
  -2   9  11       33.37       34.75      1.74 o 
  -1   9  11        2.45        2.21      0.66 o 
   0   9  11      235.95      235.52      7.58 o 
   1   9  11        2.47        2.42      0.70 o 
   2   9  11       33.35       32.23      1.74 o 
   3   9  11        3.31        3.00      0.65 o 
   4   9  11        1.20        1.36      0.49 o 
  -3  10  11        4.59        6.53      0.94 o 
  -2  10  11        1.84        1.77      0.64 o 
  -1  10  11        0.81        1.56      0.63 o 
   0  10  11       57.92       49.65      2.77 o 
   1  10  11        0.81        3.00      0.75 o 
   2  10  11        1.83        1.13      0.64 o 
   3  10  11        4.61        5.17      0.99 o 
  -1  11  11        3.10        1.99      0.70 o 
   0  11  11        1.36        0.71      0.72 o 
   1  11  11        3.08        2.86      0.82 o 
   0   0  12      385.33      382.69     10.69 o 
   1   0  12      725.49      767.79     18.06 o 
   2   0  12      197.97      172.75      3.77 o 
   3   0  12       18.38       17.15      0.55 o 
   4   0  12       18.51       18.02      1.28 o 
   5   0  12        4.16       18.42      9.32 o 
   6   0  12       17.64       20.40      2.25 o 
   7   0  12        1.20        1.64      0.82 o 
   8   0  12       12.93       17.24      1.82 o 
  -7   1  12        3.71        6.09      1.45 o 
  -6   1  12       13.01       15.79      1.46 o 
  -5   1  12      149.17      154.43      5.60 o 
  -4   1  12       91.86       91.53      2.02 o 
  -3   1  12       53.62       51.20      1.50 o 
  -2   1  12      118.96      116.48      3.31 o 
  -1   1  12      344.68      354.00      6.70 o 
   0   1  12        6.51        7.94      0.44 o 
   1   1  12      345.19      352.04      6.11 o 
   2   1  12      118.95      112.65      2.21 o 
   3   1  12       53.60       53.77      0.91 o 
   4   1  12       91.68       97.25      4.41 o 
   5   1  12      149.26      144.19      3.29 o 
   6   1  12       12.98       16.15      2.10 o 
   7   1  12        3.69        5.52      1.12 o 
  -7   2  12       15.15       14.16      6.04 o 
  -6   2  12       16.93       20.47      3.06 o 
  -5   2  12       30.38       24.42      1.31 o 
  -4   2  12      190.78      197.03      4.84 o 
  -3   2  12      285.32      273.51     11.79 o 
  -2   2  12        6.00        6.29      0.57 o 
  -1   2  12        5.22        5.69      0.45 o 
   0   2  12       26.57       22.32      0.98 o 
   1   2  12        5.22        5.08      0.41 o 
   2   2  12        5.98        5.30      0.46 o 
   3   2  12      285.73      290.63      5.11 o 
   4   2  12      190.68      195.20      5.35 o 
   5   2  12       30.38       30.13      2.26 o 
   6   2  12       16.90       18.17      1.07 o 
   7   2  12       15.18       19.48      1.61 o 
  -7   3  12        4.40        2.55      1.85 o 
  -6   3  12        0.57        0.81      0.99 o 
  -5   3  12        6.10        9.14      0.67 o 
  -4   3  12      158.00      161.46      4.27 o 
  -3   3  12       93.50      100.02      3.66 o 
  -2   3  12      277.06      290.01      5.84 o 
  -1   3  12      122.40      122.95      5.99 o 
   0   3  12       57.75       58.51      2.65 o 
   1   3  12      122.73      128.62      2.04 o 
   2   3  12      276.94      285.57      6.93 o 
   3   3  12       93.57       94.26      2.50 o 
   4   3  12      157.91      153.14      2.47 o 
   5   3  12        6.16        8.92      0.60 o 
   6   3  12        0.56        0.10      0.27 o 
   7   3  12        4.40        4.87      0.63 o 
  -7   4  12        1.47        0.57      1.88 o 
  -6   4  12        0.64        0.39      0.39 o 
  -5   4  12       19.33       20.60      2.43 o 
  -4   4  12       33.45       35.08      2.83 o 
  -3   4  12       15.11       14.54      0.90 o 
  -2   4  12       40.67       39.87      1.48 o 
  -1   4  12       23.72       26.40      1.04 o 
   0   4  12       92.17       95.07      3.21 o 
   1   4  12       23.70       26.58      0.92 o 
   2   4  12       40.63       39.37      1.50 o 
   3   4  12       15.01       13.15      0.83 o 
   4   4  12       33.58       29.94      0.90 o 
   5   4  12       19.41       19.13      1.39 o 
   6   4  12        0.63        0.44      0.65 o 
   7   4  12        1.46        0.83      1.40 o 
  -7   5  12        0.46        0.45      0.82 o 
  -6   5  12        5.39        4.30      0.79 o 
  -5   5  12       12.10       17.29      1.65 o 
  -4   5  12       77.10       83.60      2.57 o 
  -3   5  12       13.53       10.10      0.93 o 
  -2   5  12      249.74      249.85      5.11 o 
  -1   5  12       62.36       61.01      1.57 o 
   0   5  12       54.56       52.26      1.39 o 
   1   5  12       62.34       61.58      1.94 o 
   2   5  12      249.55      255.29      5.99 o 
   3   5  12       13.51       13.77      1.46 o 
   4   5  12       77.00       78.83      2.07 o 
   5   5  12       12.02       14.68      1.22 o 
   6   5  12        5.36        4.72      0.84 o 
   7   5  12        0.47        0.00      0.92 o 
  -6   6  12        3.37        4.15      0.89 o 
  -5   6  12       16.08       18.70      1.73 o 
  -4   6  12       23.62       26.66      1.01 o 
  -3   6  12       46.16       44.89      1.46 o 
  -2   6  12        1.31        0.70      0.39 o 
  -1   6  12       55.04       52.11      2.12 o 
   0   6  12       64.94       64.69      2.15 o 
   1   6  12       55.16       55.18      1.98 o 
   2   6  12        1.28        0.36      0.41 o 
   3   6  12       46.08       41.52      2.00 o 
   4   6  12       23.56       24.91      1.02 o 
   5   6  12       16.10       13.75      1.41 o 
   6   6  12        3.34        4.47      0.96 o 
  -6   7  12       25.36       30.04      3.09 o 
  -5   7  12        6.36        6.11      0.81 o 
  -4   7  12        0.84        0.60      0.44 o 
  -3   7  12       39.93       44.38      1.55 o 
  -2   7  12        5.42        4.51      0.74 o 
  -1   7  12       60.26       56.38      2.01 o 
   0   7  12       32.87       32.47      1.72 o 
   1   7  12       60.40       57.42      2.14 o 
   2   7  12        5.39        5.81      0.71 o 
   3   7  12       39.93       39.20      0.99 o 
   4   7  12        0.84        1.05      0.43 o 
   5   7  12        6.37        4.39      1.43 o 
   6   7  12       25.38       27.43      1.92 o 
  -5   8  12       10.31       11.27      1.26 o 
  -4   8  12        0.89        0.74      0.42 o 
  -3   8  12       22.29       23.35      1.29 o 
  -2   8  12       62.65       65.88      2.32 o 
  -1   8  12       53.50       51.97      1.87 o 
   0   8  12       61.93       69.34      3.53 o 
   1   8  12       53.56       52.34      2.23 o 
   2   8  12       62.62       61.88      2.39 o 
   3   8  12       22.27       21.61      1.24 o 
   4   8  12        0.89        0.58      0.40 o 
   5   8  12       10.35        9.05      1.25 o 
  -4   9  12       17.61       17.68      1.35 o 
  -3   9  12        0.21        0.20      0.41 o 
  -2   9  12        8.88        9.96      1.02 o 
  -1   9  12       13.00       11.70      0.96 o 
   0   9  12        5.43        5.05      1.06 o 
   1   9  12       12.96       10.03      1.17 o 
   2   9  12        8.93        9.21      1.02 o 
   3   9  12        0.21       -0.35      0.49 o 
   4   9  12       17.58       18.99      1.59 o 
  -3  10  12       16.31       16.39      1.73 o 
  -2  10  12       10.38       11.07      1.27 o 
  -1  10  12       15.11       14.67      1.18 o 
   0  10  12       70.92       80.99      3.67 o 
   1  10  12       15.07       13.30      1.40 o 
   2  10  12       10.31       11.20      1.16 o 
   3  10  12       16.32       13.77      1.28 o 
   1   0  13       21.22       19.46      0.85 o 
   2   0  13        6.28        4.85      0.80 o 
   3   0  13      204.02      210.69      5.71 o 
   4   0  13       28.07       29.77      1.57 o 
   5   0  13        1.17       12.84      6.57 o 
   6   0  13       24.28       27.97      2.53 o 
   7   0  13       34.14       41.10      2.77 o 
  -7   1  13        0.71        1.69      0.84 o 
  -6   1  13       13.58       15.77      1.68 o 
  -5   1  13       75.84       82.64      3.24 o 
  -4   1  13       44.60       50.78      1.42 o 
  -3   1  13      115.18      122.44      2.73 o 
  -2   1  13       12.33       15.02      0.79 o 
  -1   1  13       95.59      100.96      2.24 o 
   0   1  13        0.87        1.65      0.34 o 
   1   1  13       95.61       98.34      2.19 o 
   2   1  13       12.34       13.93      0.63 o 
   3   1  13      115.16      115.94      2.06 o 
   4   1  13       44.50       46.66      0.96 o 
   5   1  13       75.77       74.05      2.71 o 
   6   1  13       13.58       17.25      2.25 o 
   7   1  13        0.71        0.30      0.78 o 
  -7   2  13        1.25        0.62      0.79 o 
  -6   2  13        4.79        5.06      0.93 o 
  -5   2  13       14.03       14.00      0.92 o 
  -4   2  13       65.68       61.05      2.49 o 
  -3   2  13      316.17      322.44     10.18 o 
  -2   2  13       58.10       62.11      2.47 o 
  -1   2  13      156.26      167.26      4.19 o 
   0   2  13       11.46       13.84      0.66 o 
   1   2  13      156.42      153.50      7.34 o 
   2   2  13       58.13       58.35      1.28 o 
   3   2  13      316.40      312.11      5.74 o 
   4   2  13       65.62       54.92      6.37 o 
   5   2  13       14.02       25.53      3.99 o 
   6   2  13        4.75        3.60      0.57 o 
   7   2  13        1.26        1.34      0.76 o 
  -7   3  13        2.20        2.36      2.31 o 
  -6   3  13        7.57        6.63      1.65 o 
  -5   3  13       13.11       12.86      0.82 o 
  -4   3  13      124.04      134.57      3.94 o 
  -3   3  13      194.04      199.25      6.79 o 
  -2   3  13        3.01        3.82      0.67 o 
  -1   3  13       39.29       36.62      1.40 o 
   0   3  13        3.75        2.68      0.37 o 
   1   3  13       39.27       39.28      0.91 o 
   2   3  13        3.06        3.78      0.59 o 
   3   3  13      193.83      191.63      3.98 o 
   4   3  13      124.10      127.29      2.90 o 
   5   3  13       13.17       12.21      0.72 o 
   6   3  13        7.57        7.29      1.12 o 
   7   3  13        2.22        2.62      0.77 o 
  -7   4  13        7.49        8.03      2.31 o 
  -6   4  13        1.74        2.15      1.05 o 
  -5   4  13        1.19        1.94      0.59 o 
  -4   4  13       53.80       56.13      3.80 o 
  -3   4  13      142.30      149.67      3.85 o 
  -2   4  13       75.85       76.36      2.14 o 
  -1   4  13       30.11       28.91      1.59 o 
   0   4  13        0.40        0.42      0.29 o 
   1   4  13       30.04       29.74      0.92 o 
   2   4  13       75.83       77.30      2.22 o 
   3   4  13      142.10      148.62      3.85 o 
   4   4  13       53.92       50.77      1.87 o 
   5   4  13        1.20        1.79      0.68 o 
   6   4  13        1.74        2.92      1.40 o 
   7   4  13        7.47        1.97      3.08 o 
  -6   5  13        8.54        6.51      0.88 o 
  -5   5  13       70.15       67.97      3.15 o 
  -4   5  13        0.61        1.48      0.47 o 
  -3   5  13        3.40        2.89      0.63 o 
  -2   5  13       51.15       50.26      1.73 o 
  -1   5  13      100.85       98.66      2.20 o 
   0   5  13      200.99      196.97      3.74 o 
   1   5  13      101.04       97.94      2.13 o 
   2   5  13       51.08       44.96      1.83 o 
   3   5  13        3.40        4.25      0.58 o 
   4   5  13        0.62        0.50      0.32 o 
   5   5  13       70.24       68.03      2.82 o 
   6   5  13        8.50        6.59      0.97 o 
  -6   6  13        4.83        4.50      0.76 o 
  -5   6  13       16.67       17.59      3.13 o 
  -4   6  13       11.21       11.50      1.06 o 
  -3   6  13        5.87        6.39      0.63 o 
  -2   6  13       17.69       19.65      0.94 o 
  -1   6  13      112.44      116.33      3.03 o 
   0   6  13       10.54       10.02      0.70 o 
   1   6  13      112.50      109.05      3.27 o 
   2   6  13       17.65       19.24      1.19 o 
   3   6  13        5.83        6.19      0.64 o 
   4   6  13       11.22       10.63      1.97 o 
   5   6  13       16.71       21.02      1.54 o 
   6   6  13        4.83        3.66      1.02 o 
  -5   7  13        5.13        4.25      0.78 o 
  -4   7  13       10.21       10.40      0.72 o 
  -3   7  13       16.38       17.54      1.95 o 
  -2   7  13       60.93       59.43      1.91 o 
  -1   7  13        1.89        2.12      0.56 o 
   0   7  13        7.69        4.06      0.85 o 
   1   7  13        1.89        1.65      0.60 o 
   2   7  13       60.89       59.24      2.34 o 
   3   7  13       16.33       16.70      0.60 o 
   4   7  13       10.14        9.15      0.67 o 
   5   7  13        5.10        4.11      1.14 o 
  -5   8  13       22.17       26.42      1.80 o 
  -4   8  13        4.58        5.01      0.65 o 
  -3   8  13       31.63       31.45      2.47 o 
  -2   8  13        8.64        7.16      1.09 o 
  -1   8  13        5.45        6.54      0.82 o 
   0   8  13        9.25        7.89      1.02 o 
   1   8  13        5.45        5.58      0.88 o 
   2   8  13        8.67        8.09      0.90 o 
   3   8  13       31.68       34.99      1.74 o 
   4   8  13        4.60        3.85      0.70 o 
   5   8  13       22.20       22.50      2.04 o 
  -4   9  13        1.14        0.25      0.49 o 
  -3   9  13        8.56       10.97      1.11 o 
  -2   9  13       17.63       18.04      1.52 o 
  -1   9  13       26.90       27.98      1.69 o 
   0   9  13       72.26       72.63      3.43 o 
   1   9  13       26.92       28.61      1.78 o 
   2   9  13       17.58       15.69      1.45 o 
   3   9  13        8.56        9.40      0.98 o 
   4   9  13        1.13        1.21      0.45 o 
  -2  10  13        4.52        3.53      0.83 o 
  -1  10  13       11.36        8.66      1.15 o 
   0  10  13        4.65        2.71      0.70 o 
   1  10  13       11.37        9.02      1.20 o 
   2  10  13        4.55        3.46      0.92 o 
   0   0  14      205.56      215.30      7.05 o 
   1   0  14        3.39        1.98      0.45 o 
   2   0  14       79.29       89.20      1.70 o 
   3   0  14        1.46        0.89      0.34 o 
   4   0  14       12.49       14.96      0.57 o 
   5   0  14        0.41       -0.28      1.13 o 
   6   0  14       20.80       18.28      2.33 o 
   7   0  14       25.54       36.17      2.79 o 
  -7   1  14       14.14       16.11      1.85 o 
  -6   1  14        0.73        1.22      0.85 o 
  -5   1  14       29.46       32.10      1.99 o 
  -4   1  14       70.76       80.31      3.24 o 
  -3   1  14       14.93       14.24      0.95 o 
  -2   1  14        4.43        7.31      1.24 o 
  -1   1  14       80.59       78.32      2.51 o 
   0   1  14        0.01       -0.13      0.23 o 
   1   1  14       80.70       73.16      5.37 o 
   2   1  14        4.41        4.05      0.70 o 
   3   1  14       14.97       13.74      0.99 o 
   4   1  14       70.85       77.50      2.65 o 
   5   1  14       29.45       29.46      2.68 o 
   6   1  14        0.74        1.87      1.05 o 
   7   1  14       14.21       12.06      3.53 o 
  -7   2  14        1.03        0.92      0.98 o 
  -6   2  14        5.24        5.02      1.10 o 
  -5   2  14       13.13       12.58      0.74 o 
  -4   2  14       85.79       86.13      2.73 o 
  -3   2  14      248.31      244.49      8.17 o 
  -2   2  14       65.07       60.41      1.79 o 
  -1   2  14       17.30       18.10      1.05 o 
   0   2  14       15.57       19.04      0.80 o 
   1   2  14       17.24       18.33      0.82 o 
   2   2  14       65.15       56.22      4.21 o 
   3   2  14      248.07      239.33      4.66 o 
   4   2  14       85.64       83.68      2.53 o 
   5   2  14       13.12       15.05      9.97 o 
   6   2  14        5.24        5.89      1.16 o 
   7   2  14        1.05        0.90      0.89 o 
  -7   3  14        4.80        4.76      2.66 o 
  -6   3  14       18.87       20.02      2.12 o 
  -5   3  14        5.84        4.85      0.56 o 
  -4   3  14       99.57       98.99      2.82 o 
  -3   3  14      137.79      139.83      5.36 o 
  -2   3  14       44.34       50.46      1.69 o 
  -1   3  14      201.05      218.22      5.11 o 
   0   3  14        0.22       -0.24      0.29 o 
   1   3  14      200.99      211.95      5.57 o 
   2   3  14       44.27       49.37      1.61 o 
   3   3  14      137.77      135.07      3.06 o 
   4   3  14       99.37       92.82      1.73 o 
   5   3  14        5.88        3.36      1.17 o 
   6   3  14       18.90       19.17      1.22 o 
   7   3  14        4.83        4.17      0.94 o 
  -6   4  14        6.63        5.76      2.90 o 
  -5   4  14       16.17       13.20      3.85 o 
  -4   4  14       60.11       66.21      3.40 o 
  -3   4  14       32.46       31.27      1.66 o 
  -2   4  14       44.17       40.21      1.53 o 
  -1   4  14       32.32       35.64      1.57 o 
   0   4  14       25.58       25.36      1.02 o 
   1   4  14       32.19       35.87      1.03 o 
   2   4  14       44.23       41.50      1.60 o 
   3   4  14       32.41       28.47      1.46 o 
   4   4  14       60.29       59.33      2.00 o 
   5   4  14       16.18       16.88      1.51 o 
   6   4  14        6.62        6.72      1.92 o 
  -6   5  14       15.11       14.79      2.04 o 
  -5   5  14        6.36        4.93      0.74 o 
  -4   5  14       33.91       36.67      2.02 o 
  -3   5  14       17.45       19.65      1.50 o 
  -2   5  14       23.84       24.19      1.11 o 
  -1   5  14      177.97      168.26      4.17 o 
   0   5  14      214.33      219.89      4.95 o 
   1   5  14      178.14      170.56      3.42 o 
   2   5  14       23.89       25.90      2.01 o 
   3   5  14       17.49       19.34      1.22 o 
   4   5  14       33.87       31.62      1.99 o 
   5   5  14        6.33        5.62      0.89 o 
   6   5  14       15.14       13.18      2.62 o 
  -6   6  14        5.26        4.27      1.41 o 
  -5   6  14       14.54       15.04      1.92 o 
  -4   6  14        1.39        1.92      0.52 o 
  -3   6  14        5.61        6.47      0.69 o 
  -2   6  14        2.05        2.05      0.35 o 
  -1   6  14       46.90       45.76      2.90 o 
   0   6  14       81.32       83.06      1.97 o 
   1   6  14       46.95       47.18      1.42 o 
   2   6  14        2.04        1.72      0.33 o 
   3   6  14        5.62        3.92      1.63 o 
   4   6  14        1.39        0.76      0.48 o 
   5   6  14       14.52       12.02      1.30 o 
   6   6  14        5.25        3.75      0.95 o 
  -5   7  14       10.59       12.39      1.46 o 
  -4   7  14        6.94        6.25      0.81 o 
  -3   7  14        3.17        2.49      0.52 o 
  -2   7  14       13.01       14.98      1.22 o 
  -1   7  14        0.35        0.65      0.46 o 
   0   7  14       49.62       47.77      1.65 o 
   1   7  14        0.35        0.65      0.51 o 
   2   7  14       12.99       13.47      1.05 o 
   3   7  14        3.17        2.24      0.50 o 
   4   7  14        6.98        4.42      0.93 o 
   5   7  14       10.61       10.05      1.68 o 
  -4   8  14        0.69        0.75      0.44 o 
  -3   8  14       23.02       23.62      1.24 o 
  -2   8  14       17.90       18.93      1.46 o 
  -1   8  14        0.17        0.10      0.44 o 
   0   8  14       41.93       49.54      1.83 o 
   1   8  14        0.16        0.25      0.46 o 
   2   8  14       17.85       18.31      1.29 o 
   3   8  14       22.99       20.37      1.26 o 
   4   8  14        0.70        1.14      0.46 o 
  -3   9  14        6.05        6.26      0.85 o 
  -2   9  14        8.24        6.57      0.93 o 
  -1   9  14        0.59        1.26      0.61 o 
   0   9  14        0.05        0.23      0.45 o 
   1   9  14        0.59        0.59      0.64 o 
   2   9  14        8.28        6.61      0.93 o 
   3   9  14        6.06        4.16      0.78 o 
  -1  10  14       28.92       27.95      4.26 o 
   0  10  14       18.44       22.06      1.48 o 
   1  10  14       28.95       27.83      1.96 o 
   1   0  15       27.29       27.98      1.86 o 
   2   0  15        2.40        2.34      0.34 o 
   3   0  15      177.26      190.92      4.02 o 
   4   0  15       62.88       66.96      4.46 o 
   5   0  15        2.32        3.16      1.33 o 
   6   0  15       22.25       27.83      2.29 o 
   7   0  15        4.59        6.92      1.53 o 
  -7   1  15       23.33       26.33      2.56 o 
  -6   1  15        3.58        2.92      1.17 o 
  -5   1  15        9.61        7.22      1.12 o 
  -4   1  15       51.93       55.53      5.16 o 
  -3   1  15       55.34       56.75      2.07 o 
  -2   1  15       37.34       37.45      1.21 o 
  -1   1  15      140.87      137.12      6.77 o 
   0   1  15       28.34       33.82      1.02 o 
   1   1  15      140.93      134.33      5.31 o 
   2   1  15       37.34       34.38      1.11 o 
   3   1  15       55.22       54.15      1.35 o 
   4   1  15       51.99       53.77      1.78 o 
   5   1  15        9.59        7.66      1.47 o 
   6   1  15        3.60        3.46      1.05 o 
   7   1  15       23.33       27.60      2.84 o 
  -7   2  15        7.16        8.42      1.59 o 
  -6   2  15        2.92        2.36      0.97 o 
  -5   2  15        6.45        5.73      0.47 o 
  -4   2  15       12.93       13.26      0.80 o 
  -3   2  15       11.39        9.09      1.32 o 
  -2   2  15       31.65       34.43      1.33 o 
  -1   2  15       19.48       23.36      1.34 o 
   0   2  15      137.02      139.76      2.86 o 
   1   2  15       19.51       22.79      1.06 o 
   2   2  15       31.61       33.03      1.27 o 
   3   2  15       11.44       10.53      1.13 o 
   4   2  15       12.95       13.99      1.63 o 
   5   2  15        6.47        4.13      1.08 o 
   6   2  15        2.90        3.38      1.00 o 
   7   2  15        7.18        8.08      1.49 o 
  -6   3  15        0.21       -0.85      0.85 o 
  -5   3  15        5.17        4.96      0.60 o 
  -4   3  15       44.67       43.68      1.89 o 
  -3   3  15       91.65       80.22      6.52 o 
  -2   3  15       42.35       43.52      1.62 o 
  -1   3  15       65.38       69.36      3.38 o 
   0   3  15       64.43       73.82      1.85 o 
   1   3  15       65.36       67.82      2.03 o 
   2   3  15       42.32       40.11      1.35 o 
   3   3  15       91.45       89.96      1.61 o 
   4   3  15       44.70       42.18      0.98 o 
   5   3  15        5.15        3.07      4.23 o 
   6   3  15        0.21       -0.10      0.51 o 
  -6   4  15        8.69       10.47      2.40 o 
  -5   4  15        9.89       10.09      0.89 o 
  -4   4  15       10.08        8.50      1.74 o 
  -3   4  15       66.83       67.78      2.66 o 
  -2   4  15       49.65       48.21      1.65 o 
  -1   4  15       26.37       28.08      1.41 o 
   0   4  15       14.42       14.23      0.82 o 
   1   4  15       26.41       25.16      1.60 o 
   2   4  15       49.58       48.19      1.32 o 
   3   4  15       66.86       66.58      2.49 o 
   4   4  15       10.13        8.65      0.50 o 
   5   4  15        9.86       11.17      1.00 o 
   6   4  15        8.70        7.64      2.31 o 
  -6   5  15       11.92       11.86      2.50 o 
  -5   5  15       28.19       32.21      1.83 o 
  -4   5  15        2.68        3.36      0.63 o 
  -3   5  15        5.95        5.52      0.79 o 
  -2   5  15       23.69       21.98      1.35 o 
  -1   5  15      139.34      139.61      4.19 o 
   0   5  15       66.80       66.71      2.03 o 
   1   5  15      139.61      139.04      3.06 o 
   2   5  15       23.62       21.41      1.52 o 
   3   5  15        5.90        6.11      0.73 o 
   4   5  15        2.68        2.16      0.38 o 
   5   5  15       28.22       29.52      1.81 o 
   6   5  15       11.92       10.30      2.49 o 
  -5   6  15       16.49       19.69      2.37 o 
  -4   6  15        1.10        1.11      0.50 o 
  -3   6  15        1.93        2.42      0.62 o 
  -2   6  15        7.03        7.46      0.93 o 
  -1   6  15        4.42        3.43      0.56 o 
   0   6  15        0.04       -0.18      0.29 o 
   1   6  15        4.44        4.51      0.66 o 
   2   6  15        7.07        7.70      0.86 o 
   3   6  15        1.93        2.69      0.57 o 
   4   6  15        1.10        1.28      0.45 o 
   5   6  15       16.56       20.01      1.66 o 
  -5   7  15        8.78       10.84      1.15 o 
  -4   7  15       13.92       12.91      1.33 o 
  -3   7  15       14.17       15.38      1.21 o 
  -2   7  15       44.38       47.85      1.50 o 
  -1   7  15       53.99       57.38      3.12 o 
   0   7  15       20.20       19.49      1.01 o 
   1   7  15       53.89       56.58      2.20 o 
   2   7  15       44.38       42.84      1.94 o 
   3   7  15       14.14       14.52      1.07 o 
   4   7  15       13.89       14.99      3.08 o 
   5   7  15        8.76        7.65      1.35 o 
  -4   8  15       10.74       10.83      1.11 o 
  -3   8  15       18.94       19.42      1.03 o 
  -2   8  15       10.53        9.01      0.92 o 
  -1   8  15        6.41        5.73      0.73 o 
   0   8  15        1.74        1.36      0.59 o 
   1   8  15        6.42        2.94      0.88 o 
   2   8  15       10.55       11.84      1.29 o 
   3   8  15       18.99       20.58      1.15 o 
   4   8  15       10.84        7.53      2.37 o 
  -2   9  15        2.55        3.53      0.74 o 
  -1   9  15       20.13       20.08      2.68 o 
   0   9  15       16.06       18.99      1.28 o 
   1   9  15       20.18       22.44      1.62 o 
   2   9  15        2.54        3.66      1.05 o 
   0   0  16      959.77     1047.99     34.68 o 
   1   0  16        0.30        0.21      0.17 o 
   2   0  16        2.50        1.88      0.37 o 
   3   0  16       48.64       52.19      1.63 o 
   4   0  16       46.33       58.94      9.32 o 
   5   0  16        6.44        6.79      1.53 o 
   6   0  16        0.13        0.70      1.00 o 
  -6   1  16        3.36        5.11      1.26 o 
  -5   1  16        1.03        0.92      0.69 o 
  -4   1  16       69.45       68.61      3.39 o 
  -3   1  16        6.75        6.96      0.77 o 
  -2   1  16       69.39       75.08      1.97 o 
  -1   1  16       10.34        9.62      0.63 o 
   0   1  16       66.80       68.83      2.44 o 
   1   1  16       10.36        8.80      0.70 o 
   2   1  16       69.30       70.08      1.79 o 
   3   1  16        6.70        7.12      0.46 o 
   4   1  16       69.59       68.31      3.08 o 
   5   1  16        1.03        0.73      0.64 o 
   6   1  16        3.35        4.32      1.48 o 
  -6   2  16        2.27        3.01      0.99 o 
  -5   2  16       11.74       11.48      1.32 o 
  -4   2  16      103.93      101.20      3.74 o 
  -3   2  16      141.49      145.40      4.83 o 
  -2   2  16       50.02       55.19      1.72 o 
  -1   2  16       19.41       20.89      1.08 o 
   0   2  16        6.63        6.55      0.56 o 
   1   2  16       19.39       18.93      0.87 o 
   2   2  16       50.07       53.85      1.77 o 
   3   2  16      141.42      140.32      2.93 o 
   4   2  16      103.94       97.53      1.68 o 
   5   2  16       11.73        9.59      1.96 o 
   6   2  16        2.27        2.34      1.04 o 
  -6   3  16        5.14        6.85      1.51 o 
  -5   3  16        1.03        0.81      0.41 o 
  -4   3  16       46.34       42.45      1.91 o 
  -3   3  16       31.51       40.49      1.74 o 
  -2   3  16       88.64       92.52      2.97 o 
  -1   3  16       45.14       48.65      2.19 o 
   0   3  16        2.15        2.94      0.54 o 
   1   3  16       45.12       47.50      1.96 o 
   2   3  16       88.42       87.50      2.33 o 
   3   3  16       31.55       34.03      1.31 o 
   4   3  16       46.31       41.19      0.98 o 
   5   3  16        1.03        1.09      1.27 o 
   6   3  16        5.18        1.51      1.38 o 
  -6   4  16       18.85       19.35      3.11 o 
  -5   4  16       21.77       22.48      1.23 o 
  -4   4  16        2.95        2.42      1.15 o 
  -3   4  16      134.85      140.18      4.40 o 
  -2   4  16       23.18       24.62      1.42 o 
  -1   4  16       63.62       67.92      2.51 o 
   0   4  16        0.06        0.65      0.38 o 
   1   4  16       63.48       66.38      1.65 o 
   2   4  16       23.18       24.06      1.16 o 
   3   4  16      134.80      127.75      2.94 o 
   4   4  16        2.94        1.90      0.30 o 
   5   4  16       21.79       22.61      3.77 o 
   6   4  16       18.86       17.02      3.19 o 
  -5   5  16        1.52        1.18      0.56 o 
  -4   5  16       32.69       32.48      1.69 o 
  -3   5  16        2.72        2.65      0.61 o 
  -2   5  16        9.10        9.79      0.90 o 
  -1   5  16       28.32       25.75      1.52 o 
   0   5  16        4.07        4.61      0.66 o 
   1   5  16       28.28       24.80      1.58 o 
   2   5  16        9.09       11.51      0.64 o 
   3   5  16        2.72        2.10      1.16 o 
   4   5  16       32.69       29.47      1.49 o 
   5   5  16        1.51        1.11      0.77 o 
  -5   6  16        5.96        5.21      1.40 o 
  -4   6  16        1.60        2.39      0.78 o 
  -3   6  16        1.08        1.04      0.53 o 
  -2   6  16       12.73       12.00      1.48 o 
  -1   6  16       26.38       28.01      1.59 o 
   0   6  16        2.96        3.67      0.62 o 
   1   6  16       26.27       27.25      1.10 o 
   2   6  16       12.72       11.34      1.17 o 
   3   6  16        1.07        0.66      0.66 o 
   4   6  16        1.60        2.09      0.85 o 
   5   6  16        5.96        3.41      1.16 o 
  -4   7  16       13.56       14.94      1.24 o 
  -3   7  16        1.39        1.41      0.60 o 
  -2   7  16       21.48       22.39      1.73 o 
  -1   7  16       15.21       15.82      1.07 o 
   0   7  16       33.90       32.54      1.44 o 
   1   7  16       15.21       14.96      0.89 o 
   2   7  16       21.54       21.84      1.50 o 
   3   7  16        1.40        1.01      0.61 o 
   4   7  16       13.57       10.99      1.68 o 
  -3   8  16        0.90        0.71      0.61 o 
  -2   8  16        2.74        4.18      0.66 o 
  -1   8  16        3.95        5.03      0.64 o 
   0   8  16        5.61        6.36      0.69 o 
   1   8  16        3.96        4.33      0.54 o 
   2   8  16        2.74        3.16      0.70 o 
   3   8  16        0.90        1.06      0.54 o 
  -1   9  16        6.48        7.65      0.91 o 
   0   9  16       25.30       26.23      2.46 o 
   1   9  16        6.48        7.55      0.89 o 
   1   0  17       13.06       12.02      0.81 o 
   2   0  17       47.17       49.73      2.46 o 
   3   0  17        0.05       -0.05      0.27 o 
   4   0  17       60.49       59.66      2.98 o 
   5   0  17        1.26        0.83      0.96 o 
   6   0  17        8.87        8.99      1.59 o 
  -6   1  17        0.98        0.29      0.81 o 
  -5   1  17        1.29        1.82      0.78 o 
  -4   1  17        4.12        3.82      0.48 o 
  -3   1  17        6.20        6.07      1.08 o 
  -2   1  17        3.34        3.89      0.56 o 
  -1   1  17        1.13        1.44      0.37 o 
   0   1  17       30.31       28.10      1.36 o 
   1   1  17        1.14        1.12      0.39 o 
   2   1  17        3.35        2.76      0.61 o 
   3   1  17        6.18        7.44      1.24 o 
   4   1  17        4.13        3.65      0.52 o 
   5   1  17        1.28        0.62      1.03 o 
   6   1  17        0.97        0.34      0.81 o 
  -6   2  17        8.96        7.86      2.05 o 
  -5   2  17        6.47        8.21      1.26 o 
  -4   2  17       32.69       34.64      1.64 o 
  -3   2  17        4.46        4.01      0.90 o 
  -2   2  17        1.54        0.98      0.43 o 
  -1   2  17        0.46        0.15      0.30 o 
   0   2  17        0.00        0.09      0.31 o 
   1   2  17        0.47        0.31      0.28 o 
   2   2  17        1.55        1.27      0.31 o 
   3   2  17        4.48        3.92      0.48 o 
   4   2  17       32.76       30.70      1.92 o 
   5   2  17        6.49        7.08      0.95 o 
   6   2  17        8.99        8.52      1.25 o 
  -6   3  17       11.72       11.53      2.51 o 
  -5   3  17        2.14        2.08      1.36 o 
  -4   3  17       69.67       68.89      2.50 o 
  -3   3  17       55.35       63.16      2.43 o 
  -2   3  17       10.98       13.75      1.07 o 
  -1   3  17       24.17       22.43      1.45 o 
   0   3  17       46.77       47.08      1.49 o 
   1   3  17       24.15       23.42      1.09 o 
   2   3  17       10.96       10.11      0.80 o 
   3   3  17       55.27       59.43      1.84 o 
   4   3  17       69.70       69.42      1.55 o 
   5   3  17        2.15        3.14      1.75 o 
   6   3  17       11.73       10.62      1.62 o 
  -5   4  17        5.43        4.28      0.74 o 
  -4   4  17        9.99       10.04      1.93 o 
  -3   4  17       30.80       33.63      1.69 o 
  -2   4  17       13.19       13.26      0.99 o 
  -1   4  17       57.79       60.02      2.66 o 
   0   4  17       45.64       43.84      1.60 o 
   1   4  17       57.72       58.59      1.44 o 
   2   4  17       13.12       12.45      0.88 o 
   3   4  17       30.75       31.15      1.34 o 
   4   4  17       10.04       10.07      1.28 o 
   5   4  17        5.45        6.33      2.01 o 
  -5   5  17        5.45        4.83      0.86 o 
  -4   5  17        4.43        4.38      0.81 o 
  -3   5  17       13.83       12.72      1.17 o 
  -2   5  17        2.31        2.11      0.60 o 
  -1   5  17       42.44       40.15      2.25 o 
   0   5  17       93.20       88.28      6.38 o 
   1   5  17       42.47       39.22      2.13 o 
   2   5  17        2.29        2.21      0.50 o 
   3   5  17       13.81       15.18      0.74 o 
   4   5  17        4.39        3.83      0.95 o 
   5   5  17        5.46        6.45      1.13 o 
  -4   6  17        3.68        4.89      1.06 o 
  -3   6  17        9.42        9.28      1.08 o 
  -2   6  17        1.22        0.73      0.50 o 
  -1   6  17       21.06       22.83      1.48 o 
   0   6  17       43.75       43.20      1.69 o 
   1   6  17       20.96       20.33      0.97 o 
   2   6  17        1.22        1.09      0.50 o 
   3   6  17        9.39        8.52      0.84 o 
   4   6  17        3.69        3.60      1.04 o 
  -4   7  17       22.85       25.75      1.82 o 
  -3   7  17       10.82       11.09      1.31 o 
  -2   7  17        3.26        3.91      0.72 o 
  -1   7  17       14.55       13.25      1.25 o 
   0   7  17       24.89       25.46      1.29 o 
   1   7  17       14.58       14.25      2.18 o 
   2   7  17        3.26        3.47      0.62 o 
   3   7  17       10.76       11.48      0.98 o 
   4   7  17       22.87       27.94      2.73 o 
  -2   8  17        6.14        6.55      0.88 o 
  -1   8  17        9.04        5.52      0.99 o 
   0   8  17        5.67        4.56      0.63 o 
   1   8  17        9.07        6.41      1.21 o 
   2   8  17        6.16        4.45      1.40 o 
   0   0  18       77.49       86.90      4.01 o 
   1   0  18       15.31       11.87      0.85 o 
   2   0  18        8.86        7.09      0.65 o 
   3   0  18       85.24       89.90      2.46 o 
   4   0  18        1.18        0.62      0.60 o 
   5   0  18        0.03        0.45      0.89 o 
   6   0  18       10.63       11.78      2.36 o 
  -6   1  18        8.18        8.54      1.67 o 
  -5   1  18        0.18        1.48      0.97 o 
  -4   1  18       22.92       23.13      0.85 o 
  -3   1  18       17.22       18.16      1.46 o 
  -2   1  18       15.91       17.11      1.02 o 
  -1   1  18        2.29        1.26      0.51 o 
   0   1  18        2.18        1.42      0.48 o 
   1   1  18        2.28        2.11      0.39 o 
   2   1  18       15.97       17.49      1.67 o 
   3   1  18       17.21       19.40      0.88 o 
   4   1  18       22.91       21.03      0.89 o 
   5   1  18        0.19        0.15      0.95 o 
   6   1  18        8.18        8.64      1.94 o 
  -5   2  18        0.49        0.05      0.65 o 
  -4   2  18        5.16        3.35      0.51 o 
  -3   2  18       28.99       30.36      2.24 o 
  -2   2  18        4.07        3.49      0.56 o 
  -1   2  18       22.63       24.09      1.71 o 
   0   2  18       90.62       97.79      2.23 o 
   1   2  18       22.52       22.45      1.13 o 
   2   2  18        4.03        2.64      0.40 o 
   3   2  18       28.94       27.78      1.03 o 
   4   2  18        5.15        2.47      0.97 o 
   5   2  18        0.49        0.29      0.50 o 
  -5   3  18        0.72       -0.07      0.65 o 
  -4   3  18       13.18        9.91      0.88 o 
  -3   3  18       63.39       67.81      2.81 o 
  -2   3  18        1.85        1.93      0.54 o 
  -1   3  18       13.15       10.24      1.33 o 
   0   3  18       22.51       23.87      1.03 o 
   1   3  18       13.14       13.63      0.89 o 
   2   3  18        1.84        2.33      0.44 o 
   3   3  18       63.41       65.31      1.86 o 
   4   3  18       13.17        7.81      2.79 o 
   5   3  18        0.74       -0.08      0.68 o 
  -5   4  18        4.12        3.66      1.65 o 
  -4   4  18       46.33       40.71      6.31 o 
  -3   4  18       44.99       47.27      2.12 o 
  -2   4  18       12.07       14.29      1.12 o 
  -1   4  18       33.58       30.96      4.09 o 
   0   4  18      135.46      143.67      4.76 o 
   1   4  18       33.63       35.34      1.84 o 
   2   4  18       12.07       13.67      0.78 o 
   3   4  18       45.00       41.76      2.73 o 
   4   4  18       46.28       39.71      2.38 o 
   5   4  18        4.14        5.46      2.09 o 
  -4   5  18        5.71        5.34      1.09 o 
  -3   5  18        5.54        4.88      0.86 o 
  -2   5  18        4.26        3.72      0.87 o 
  -1   5  18       17.33       15.19      1.41 o 
   0   5  18       14.28       14.60      1.10 o 
   1   5  18       17.38       17.11      0.75 o 
   2   5  18        4.26        4.62      0.59 o 
   3   5  18        5.54        3.36      0.66 o 
   4   5  18        5.74        6.65      1.09 o 
  -4   6  18        1.47        1.99      0.72 o 
  -3   6  18        0.73        0.63      0.73 o 
  -2   6  18        4.15        5.47      0.91 o 
  -1   6  18        4.95        5.58      0.73 o 
   0   6  18        7.36        4.44      0.67 o 
   1   6  18        4.97        5.15      1.05 o 
   2   6  18        4.15        5.17      0.69 o 
   3   6  18        0.73        1.00      0.35 o 
   4   6  18        1.47        1.04      0.86 o 
  -3   7  18        2.57        1.80      0.58 o 
  -2   7  18        0.58        1.21      0.55 o 
  -1   7  18        1.26        0.38      0.48 o 
   0   7  18        2.39        3.11      0.65 o 
   1   7  18        1.26        1.22      0.54 o 
   2   7  18        0.58        0.48      0.55 o 
   3   7  18        2.56        0.69      0.40 o 
  -1   8  18        0.10        0.07      0.31 o 
   0   8  18        0.12       -0.70      0.70 o 
   1   8  18        0.10        0.35      0.47 o 
   1   0  19       18.42       23.99      1.34 o 
   2   0  19        2.64        1.23      0.39 o 
   3   0  19        9.11       14.61      2.81 o 
   4   0  19        6.29        4.85      0.72 o 
   5   0  19        0.57        0.78      0.98 o 
  -5   1  19        3.54        3.90      1.62 o 
  -4   1  19        7.55        6.76      0.51 o 
  -3   1  19       15.99       16.83      1.45 o 
  -2   1  19        7.68        6.23      0.57 o 
  -1   1  19       30.23       33.86      1.74 o 
   0   1  19        0.39        0.51      0.37 o 
   1   1  19       30.25       30.94      1.44 o 
   2   1  19        7.64        6.85      0.64 o 
   3   1  19       15.93       18.03      1.21 o 
   4   1  19        7.53        7.28      1.10 o 
   5   1  19        3.53        3.53      1.99 o 
  -5   2  19        1.01        0.68      0.72 o 
  -4   2  19       12.40       10.49      0.95 o 
  -3   2  19       44.18       46.86      3.12 o 
  -2   2  19        9.91        9.14      0.86 o 
  -1   2  19       21.32       22.59      1.34 o 
   0   2  19       16.34       17.60      1.19 o 
   1   2  19       21.29       23.60      1.20 o 
   2   2  19        9.88       10.17      1.66 o 
   3   2  19       44.15       44.10      1.76 o 
   4   2  19       12.39        6.34      5.72 o 
   5   2  19        1.02        0.44      0.60 o 
  -5   3  19       14.81       14.78      1.62 o 
  -4   3  19       28.80       25.30      1.40 o 
  -3   3  19        9.60       14.76      3.29 o 
  -2   3  19       14.41       15.81      1.06 o 
  -1   3  19       38.04       36.94      1.40 o 
   0   3  19       76.52       88.24      2.50 o 
   1   3  19       38.02       38.55      1.65 o 
   2   3  19       14.40       16.08      0.84 o 
   3   3  19        9.58        9.51      0.81 o 
   4   3  19       28.81       30.85      4.23 o 
   5   3  19       14.82        8.35      7.11 o 
  -4   4  19       14.95       12.68      2.20 o 
  -3   4  19       69.86       72.29      3.72 o 
  -2   4  19        7.05        6.69      0.93 o 
  -1   4  19       18.46       21.53      1.34 o 
   0   4  19       27.83       27.63      2.03 o 
   1   4  19       18.53       20.67      1.22 o 
   2   4  19        7.02        7.32      0.71 o 
   3   4  19       69.86       66.72      1.82 o 
   4   4  19       14.94       14.84      3.23 o 
  -4   5  19        7.21       11.21      3.85 o 
  -3   5  19       16.67       17.88      3.14 o 
  -2   5  19        3.59        4.39      0.79 o 
  -1   5  19        3.19        2.85      0.84 o 
   0   5  19       37.36       39.09      1.64 o 
   1   5  19        3.20        2.14      0.62 o 
   2   5  19        3.62        4.21      0.59 o 
   3   5  19       16.70       17.79      0.88 o 
   4   5  19        7.19        6.93      1.30 o 
  -3   6  19        6.87        6.13      1.00 o 
  -2   6  19        5.58        4.76      1.00 o 
  -1   6  19       13.84       15.19      1.17 o 
   0   6  19        0.37        0.56      0.48 o 
   1   6  19       13.81       15.91      1.20 o 
   2   6  19        5.58        5.17      0.70 o 
   3   6  19        6.89        5.77      0.62 o 
  -2   7  19        1.08        0.61      0.55 o 
  -1   7  19       14.32       12.25      1.17 o 
   0   7  19        3.72        4.29      0.89 o 
   1   7  19       14.33       14.87      1.21 o 
   2   7  19        1.08        0.30      0.81 o 
   0   0  20       38.21       38.09      2.56 o 
   1   0  20        0.39       -0.25      0.74 o 
   2   0  20        4.09        1.66      0.67 o 
   3   0  20       55.73       58.58      2.23 o 
   4   0  20        4.51        2.93      1.22 o 
   5   0  20        0.00        0.13      0.84 o 
  -5   1  20        0.21        0.93      1.06 o 
  -4   1  20       11.74       11.07      0.92 o 
  -3   1  20        3.96        3.85      0.72 o 
  -2   1  20        3.08        2.87      0.57 o 
  -1   1  20       21.32       21.65      1.02 o 
   0   1  20        4.66        2.54      0.77 o 
   1   1  20       21.30       22.83      1.01 o 
   2   1  20        3.07        3.16      0.58 o 
   3   1  20        3.97        3.31      0.64 o 
   4   1  20       11.78       11.12      1.29 o 
   5   1  20        0.20        0.52      0.69 o 
  -4   2  20        3.08        2.37      0.44 o 
  -3   2  20        9.33        6.17      1.01 o 
  -2   2  20        4.09        3.54      0.62 o 
  -1   2  20        9.32        6.61      0.67 o 
   0   2  20       68.82       73.10      2.75 o 
   1   2  20        9.31        6.66      0.68 o 
   2   2  20        4.07        4.28      0.66 o 
   3   2  20        9.34        6.82      1.74 o 
   4   2  20        3.09        4.83      1.35 o 
  -4   3  20        3.77        2.77      0.64 o 
  -3   3  20        1.50        1.35      0.65 o 
  -2   3  20       33.52       37.08      1.63 o 
  -1   3  20        0.77        0.74      0.46 o 
   0   3  20        5.27        7.23      0.65 o 
   1   3  20        0.77        0.50      0.46 o 
   2   3  20       33.46       34.53      1.51 o 
   3   3  20        1.49        1.01      0.49 o 
   4   3  20        3.77        1.48      1.92 o 
  -4   4  20        6.63        3.38      1.52 o 
  -3   4  20        1.61        2.40      0.76 o 
  -2   4  20       14.03       15.16      2.43 o 
  -1   4  20       16.88       23.62      4.53 o 
   0   4  20       79.85       81.62      6.59 o 
   1   4  20       16.85       19.53      3.02 o 
   2   4  20       14.00       12.87      1.10 o 
   3   4  20        1.61        1.16      0.42 o 
   4   4  20        6.63        7.24      2.01 o 
  -3   5  20       18.11       15.91      1.64 o 
  -2   5  20       12.18       11.18      1.18 o 
  -1   5  20        5.52        5.82      0.86 o 
   0   5  20        8.51        6.51      1.09 o 
   1   5  20        5.50        4.28      0.86 o 
   2   5  20       12.20       12.63      0.90 o 
   3   5  20       18.07       18.09      1.14 o 
  -2   6  20       12.52       12.17      1.15 o 
  -1   6  20        0.08        0.27      0.54 o 
   0   6  20       58.43       59.73      3.22 o 
   1   6  20        0.09        0.18      0.48 o 
   2   6  20       12.52        9.95      1.03 o 
   1   0  21       12.30       17.57      2.52 o 
   2   0  21        3.04        2.15      0.93 o 
   3   0  21       29.11       28.82      2.24 o 
   4   0  21        0.17        0.45      0.86 o 
  -4   1  21       13.22       11.39      2.28 o 
  -3   1  21       10.59       11.12      1.17 o 
  -2   1  21        0.33        0.05      0.29 o 
  -1   1  21       25.53       28.07      1.44 o 
   0   1  21       31.63       33.61      1.41 o 
   1   1  21       25.59       27.25      1.03 o 
   2   1  21        0.33        0.60      0.45 o 
   3   1  21       10.56       12.20      0.85 o 
   4   1  21       13.21       12.57      3.05 o 
  -4   2  21        4.61        4.26      1.05 o 
  -3   2  21       12.62       10.47      0.68 o 
  -2   2  21        2.11        1.71      0.56 o 
  -1   2  21        8.19        6.61      0.68 o 
   0   2  21        1.45        2.19      0.62 o 
   1   2  21        8.17        5.22      0.83 o 
   2   2  21        2.10        1.47      0.79 o 
   3   2  21       12.61       12.12      2.18 o 
   4   2  21        4.61        3.07      1.24 o 
  -3   3  21        5.08        4.36      0.81 o 
  -2   3  21        4.73        4.33      0.78 o 
  -1   3  21       32.82       37.14      1.65 o 
   0   3  21       55.13       55.51      2.53 o 
   1   3  21       32.74       35.50      1.59 o 
   2   3  21        4.74        3.86      0.61 o 
   3   3  21        5.06        4.60      0.81 o 
  -3   4  21        0.68        0.51      0.58 o 
  -2   4  21       28.31       28.23      2.79 o 
  -1   4  21        3.17        3.24      0.65 o 
   0   4  21        7.13        4.77      0.97 o 
   1   4  21        3.14        1.94      0.80 o 
   2   4  21       28.26       25.38      1.23 o 
   3   4  21        0.67        0.26      0.42 o 
  -2   5  21        3.31        8.84      3.91 o 
  -1   5  21        3.83        3.42      0.84 o 
   0   5  21        4.39        3.41      0.88 o 
   1   5  21        3.83        3.75      0.76 o 
   2   5  21        3.32        2.78      0.74 o 
   0   6  21        0.00       -0.74      0.74 o 
   0   0  22       10.33        9.45      2.07 o 
   1   0  22        1.72        1.66      0.62 o 
   2   0  22        0.13        0.50      0.89 o 
   3   0  22        1.95        0.92      0.76 o 
  -3   1  22        2.28        1.84      0.73 o 
  -2   1  22        4.83        3.13      0.70 o 
  -1   1  22       10.16       10.73      0.93 o 
   0   1  22        2.63        1.74      0.67 o 
   1   1  22       10.14       10.17      1.16 o 
   2   1  22        4.83        2.98      1.11 o 
   3   1  22        2.27        1.88      0.54 o 
  -3   2  22        2.75        2.78      0.72 o 
  -2   2  22        1.71        1.12      0.39 o 
  -1   2  22        2.25        1.71      0.62 o 
   0   2  22        1.86        1.51      0.66 o 
   1   2  22        2.22        0.78      0.66 o 
   2   2  22        1.70        1.47      0.58 o 
   3   2  22        2.75        2.55      0.60 o 
  -3   3  22        5.63        5.78      0.90 o 
  -2   3  22        1.33        1.63      0.54 o 
  -1   3  22        1.80        1.73      0.50 o 
   0   3  22       72.10       71.37      2.97 o 
   1   3  22        1.81        1.01      0.61 o 
   2   3  22        1.33        1.34      0.76 o 
   3   3  22        5.63        3.94      0.92 o 
  -2   4  22       18.94       20.44      2.26 o 
  -1   4  22        2.95        1.95      0.58 o 
   0   4  22        0.09        0.06      0.51 o 
   1   4  22        2.94        2.27      0.64 o 
   2   4  22       18.91       21.74      1.80 o 
   0   5  22        0.00        1.73      1.01 o 
   1   0  23        0.08        0.23      0.53 o 
   2   0  23        1.23        3.16      1.23 o 
  -2   1  23       10.00       10.54      1.11 o 
  -1   1  23        7.88        6.86      0.96 o 
   0   1  23        3.71        3.09      0.78 o 
   1   1  23        7.88        5.87      1.10 o 
   2   1  23        9.98       10.09      0.97 o 
  -2   2  23        2.47        3.94      0.76 o 
  -1   2  23        0.22        0.24      0.38 o 
   0   2  23       29.60       29.55      1.98 o 
   1   2  23        0.21        0.07      0.47 o 
   2   2  23        2.47        0.95      0.64 o 
  -1   3  23       11.08        9.26      1.12 o 
   0   3  23        1.21        1.43      0.68 o 
   1   3  23       11.07       10.25      1.28 o 
   0   0  24        0.14       -0.20      0.69 o 
   0   1  24        1.58        1.44      0.72 o 
                                                 
